# Supplementary material for: Integrative multi-omics summary-based mendelian randomization identifies key oxidative stress-related genes as therapeutic targets for atrial fibrillation and flutter
Source: Front Genet. 2024 Sep 18;15:1447872. doi: 10.3389/fgene.2024.1447872 (PMC11445139; doi:10.3389/fgene.2024.1447872)
Supplement: Supplementary file 1 [file Table1.XLSX]

## Sheet: Table description
Supplementary Table S1: 817 OS-related genes with a relevance score ≥ 7 obtained from Genecards
Supplementary Table S2. SMR analysis from mQTL to AF (p_SMR < 0.05 and p_HEIDI > 0.01)
Supplementary Table S3. SMR analysis and colocalization analysis from mQTL to AF (FDR < 0.05 and p_HEIDI > 0.01)
Supplementary Table S4. SMR analysis and colocalization analysis from mQTL to AF (FDR < 0.05 and p_HEIDI > 0.01)Replication FinnGen
Supplementary Table S5. SMR analysis from eQTL to AF (p SMR < 0.05 and p_HEIDI > 0.01)
Supplementary Table S6. SMR analysis and colocalization analysis from eQTL to AF (FDR < 0.05 and p_HEIDI > 0.01)
Supplementary Table S7. SMR analysis and colocalization analysis from eQTL to AF (FDR < 0.05 and p_HEIDI > 0.01)Replication FinnGen
Supplementary Table S8. SMR analysis from eQTL(GTEx_v8 atrial appendage) to AF(p SMR < 0.05 and p_HEIDI > 0.01)
Supplementary Table S9. SMR analysis and colocalization analysis from eQTL(GTEx_v8 atrial appendage) to AF (FDR < 0.05 and p_HEIDI > 0.01)
Supplementary Table S10. SMR analysis and colocalization analysis from eQTL(GTEx_v8 atrial appendage) to AF (FDR < 0.05 and p_HEIDI > 0.01)Replication FinnGen
Supplementary Table S11. SMR analysis from pQTL to AF (p SMR < 0.05 and p_HEIDI > 0.01)
Supplementary Table S12. SMR analysis and colocalization analysis from pQTL to AF (FDR < 0.05 , p_HEIDI > 0.01)
Supplementary Table S13. SMR analysis and colocalization analysis from pQTL to AF (FDR < 0.05 , p_HEIDI > 0.01)Replication FinnGen
Supplementary Table S14. SMR analysis from mQTL to eQTL (FDR < 0.05 and p_HEIDI > 0.05)
Supplementary Table S15. SMR analysis from mQTL to eQTL from GTX(v8)(FDR < 0.05 and p_HEIDI > 0.05)
Supplementary Table S16. Selected SMR analysis from mQTL to eQTL(filtrated genes are highly relevant to AF,PPH4>0.5)
Supplementary Table S17. Sensitivity analysis used two-sample MR analysis

## Sheet: Table S1
Supplementary table S1 817 OS-related genes with a relevance score ≥ 7 obtained from Genecards
Gene Symbol	Relevance score
NOS3	63.6611
NOS2	57.9893
CPT2	47.908
SOD1	45.8301
NOS1	45.7802
CAT	45.2776
AIFM1	40.9851
TNF	38.9562
CARS2	38.7177
NFE2L2	37.6704
FARS2	37.1785
TP53	37.1345
HMOX1	36.6316
MTO1	36.6007
GFM1	35.0189
OXSR1	34.6175
ELAC2	34.563
AARS2	34.0362
SOD2	33.8627
MAPK14	32.1002
OSGIN1	31.6058
GSR	31.2177
XDH	30.0044
MAPK8	29.987
OSER1	29.4907
MPO	29.2123
TXN	28.0749
TUFM	27.8167
EARS2	27.4729
OSGIN2	27.1444
POLR1C	26.9337
IL6	26.6791
MAPK1	26.6597
TSFM	26.4125
PARK7	25.895
OLR1	25.782
IL1B	25.326
G6PD	25.0091
PNPT1	24.7931
TXN2	24.5244
VARS2	24.2368
SIRT1	24.1637
MTRFR	24.1247
CYCS	23.9134
CASP3	23.8448
RYR2	23.731
GPX1	23.4086
MRPL44	23.0812
APP	22.9383
CRP	22.9288
MTFMT	22.6001
PON1	22.4797
PTGS2	22.3499
GTPBP3	22.0391
CXCL8	22.019
HSPA5	21.9728
ACADVL	21.9134
MAP3K5	21.843
SLC6A4	21.581
NOS1AP	21.4334
CRH	21.3475
HADHA	21.3303
CYBA	21.319
NQO1	21.2957
FOXO3	21.0904
CALM1	21.0882
ADPRS	21.0632
JUN	20.9968
CCL2	20.9833
GSTM1	20.9417
HADHB	20.9045
INS	20.8722
G3BP1	20.7062
XBP1	20.6184
OGG1	20.6129
DDIT3	20.4515
GFM2	20.3372
FOXO1	20.2576
TARS2	20.1182
RYR1	20.058
ATF4	20.0193
PRDX2	19.9583
GSTP1	19.8929
ALB	19.8396
AKT1	19.708
KEAP1	19.6317
HSF1	19.5775
CYP2D6	19.4041
MSRA	19.3459
EIF2AK3	19.2573
CYBB	19.2205
EDN1	19.1528
IFNG	19.052
HSPB1	19.0344
PRKN	19.0189
CYP3A4	19.0101
TRDN	18.9916
ACADM	18.9573
GAPDH	18.9169
BCL2	18.8817
PRDX5	18.8182
APOE	18.7327
MAPK10	18.7223
CPT1A	18.7125
FASTKD2	18.6012
PARP1	18.5802
CASQ2	18.5346
MRPS34	18.5141
EIF2S1	18.4614
HSPA4	18.3816
BDNF	18.3663
MIPEP	18.3276
ATP5F1A	18.3206
VWF	18.2934
FMO3	18.1934
HSP90AA1	18.1538
IL10	18.1153
TGFB1	17.9863
APEX1	17.9839
HSPA1A	17.9653
CYP1A2	17.9207
STIP1	17.8647
QRSL1	17.7778
ADIPOQ	17.7302
VEGFA	17.703
C1QBP	17.6943
HIF1A	17.6849
SNCA	17.6463
ESR1	17.6351
ACE	17.261
MRPS22	17.2535
HSD17B4	17.0636
ABL1	16.9842
NR3C1	16.9809
MAOA	16.9773
CYP1A1	16.8375
PRDX6	16.7682
BAX	16.7295
CAV1	16.6774
HBG2	16.5997
GSTT1	16.5925
NFKB1	16.5474
MAPK9	16.51
PLA2G7	16.3337
SOD3	16.2243
ICAM1	16.2116
CP	16.1946
G3BP2	16.1813
SLC25A20	16.1701
MRPS16	16.1374
SELENON	16.1177
ACADS	16.0884
MRPL12	16.0573
SERP1	16.0126
PPARG	15.8451
NUDT1	15.8413
CYP2E1	15.8089
CALM3	15.8087
PRKCD	15.761
SHC1	15.732
ACOX1	15.6143
PTCD3	15.5547
NFS1	15.5398
TLR4	15.4739
EHHADH	15.4614
PRDX3	15.409
NDUFS4	15.3644
SQSTM1	15.36
ATF6	15.3363
MAOB	15.3345
SFXN4	15.2188
ATM	15.2027
SDHA	15.1409
VCAM1	15.1063
CAV3	15.0479
GATB	14.9612
PRDX1	14.9602
LONP1	14.9381
HADH	14.911
KNG1	14.8867
TRPM2	14.8866
OXR1	14.8238
MAPK3	14.7789
POMC	14.6466
COX5A	14.5846
PINK1	14.5329
ACADL	14.5165
LYRM4	14.4045
MTOR	14.401
CLU	14.3863
PPARGC1A	14.2778
ERN1	14.2305
GPX3	14.2229
HSPA8	14.1836
FOS	14.1637
GATC	14.0944
JAK2	14.0925
ALDH2	14.0592
PDE5A	14.052
VARS1	14.0284
MICOS13	14.0192
GPX7	14.018
APOA1	13.9778
ETFDH	13.97
HSD17B10	13.9694
KCNJ5	13.9669
NOX4	13.9498
UCP2	13.903
PRKAA1	13.8994
LEP	13.8857
PRKAA2	13.8602
CYP2C9	13.8404
CRHR1	13.8271
SDHB	13.7432
EIF2AK2	13.7272
MSRB2	13.7239
ADRB2	13.698
SNTA1	13.6329
NPY	13.6176
POLRMT	13.6142
ABCD1	13.5523
SDHD	13.5422
GCH1	13.5017
CD36	13.4755
AGT	13.4715
NDUFS8	13.4666
EIF2AK1	13.4275
PTGS1	13.4241
TXNIP	13.3775
CACNA1C	13.3708
CYP2C19	13.329
MB	13.3136
MRPS7	13.2516
TRMT10C	13.2358
SCN5A	13.2272
CASP9	13.2234
COMT	13.2099
CYP1B1	13.1983
CDKN1A	13.1758
TIA1	13.1681
BLVRB	13.1359
P4HB	13.1256
HBB	13.1016
PPARA	13.0069
GLRX	12.9813
STAT3	12.9747
MAP2K4	12.9693
MRPL3	12.9557
NCF2	12.9441
SELE	12.9094
SP1	12.906
EME2	12.8936
FMO1	12.8299
MSRB1	12.8298
HMGB1	12.739
OXT	12.731
MAP2K6	12.7149
AGTR1	12.7042
SLC2A1	12.7041
NOX1	12.6977
PRDX4	12.6792
CALM2	12.6392
KCNH2	12.6308
HSPA9	12.6287
ALOX5	12.6116
TXNRD1	12.5986
MAPKAPK2	12.5589
MDM2	12.555
PON2	12.4983
MAPK11	12.4708
ATF2	12.4634
EPO	12.4535
ETFA	12.4528
ACAD9	12.4497
MRPS25	12.4393
MMP2	12.4075
IL1A	12.3554
CHAT	12.3394
TPO	12.3316
SLC25A4	12.3003
C2orf69	12.29
POR	12.2783
CREB1	12.2596
UCP3	12.178
STK25	12.1707
SRC	12.1687
SERPINE1	12.1589
KCNQ1	12.1466
AGER	12.1015
SELP	12.09
RHOA	12.0829
VCP	12.0702
CYGB	12.0554
MRPS2	12.0511
VHL	12.0489
FKBP5	12.018
MRPS28	11.9646
PSEN1	11.9533
MRPS23	11.8365
SGCB	11.7704
HMOX2	11.7496
MAP2K3	11.7436
TIMM22	11.719
DDAH2	11.6937
EPHX1	11.6662
GPX4	11.6594
NOSTRIN	11.6556
PRKG1	11.6427
ETFB	11.6236
SESN2	11.6049
ADCYAP1	11.6007
PIK3CG	11.5817
FAS	11.5778
MRPS14	11.5544
HERPUD1	11.5457
KCNE1	11.5282
NPPA	11.5233
GCLC	11.5204
CS	11.5047
TYR	11.4818
BRCA1	11.4642
ATP2A2	11.4461
IGF1	11.4178
GGT1	11.401
HTRA2	11.4009
TF	11.3777
ADH5	11.3555
TXNRD2	11.3289
LMNA	11.2977
FMO2	11.2943
UQCRFS1	11.2928
CBS	11.2878
IL1RN	11.2726
ATF3	11.2553
PRORP	11.2436
KDR	11.1634
PRKCB	11.1622
NFE2L1	11.1491
NOSIP	11.1444
MAPT	11.127
MT-CYB	11.0833
SIRT3	11.0788
GFER	11.0644
SRXN1	11.0558
RPS6KA5	11.0497
MMP9	11.0211
TARDBP	11.0046
ANXA5	10.987
ARG2	10.9838
TERT	10.9681
ANK2	10.9285
ARG1	10.9135
LOC110806262	10.8855
MAP2K1	10.8802
MAP2K7	10.8188
BCL2L1	10.8038
REN	10.7984
NGB	10.7971
GSTA1	10.7806
PDHA1	10.7719
NR3C2	10.7616
BRCA2	10.7597
MT-CO1	10.7293
VIP	10.7216
GLRX2	10.7169
PCNA	10.71
GHRL	10.7051
EGFR	10.7046
IL13	10.6982
HP	10.6967
NDUFS1	10.6961
PRKD1	10.6896
EP300	10.6863
KRIT1	10.6652
NDUFS2	10.6625
PIK3CA	10.6309
HTR2A	10.6027
HYOU1	10.5824
DYNLL1	10.5717
MTHFR	10.5472
FXN	10.5383
PTEN	10.5248
TPD52	10.5087
CRYAB	10.5056
STAT1	10.5049
NPPB	10.4891
RAC1	10.4872
CDKN2A	10.4636
MAPK13	10.4569
DBH	10.4401
CYP2B6	10.4211
GCLM	10.3956
CALR	10.3891
NCF1	10.3791
PPP1R15A	10.3652
GSS	10.3609
DRD2	10.3256
CALCA	10.3151
SIRT2	10.3075
H6PD	10.3009
NFKBIA	10.2823
AKR1A1	10.2803
HSPD1	10.2166
GLUD1	10.1914
PRL	10.1554
GJA1	10.1366
NDUFV1	10.1298
CUL3	10.1289
DUSP1	10.1273
HSP90B1	10.1198
PTK2B	10.1046
TLR2	10.0992
CACNA1S	10.0543
MGST1	10.0428
MUTYH	10.0389
CEBPB	10.0094
TTN	9.98915
RORA	9.93296
NTHL1	9.92457
BMP6	9.91904
MT-ND1	9.91727
CNR1	9.88467
PRODH	9.82806
POLG	9.82566
THBD	9.80233
SDHC	9.79816
EDNRA	9.79706
CYP11B2	9.79217
PGD	9.79079
SCP2	9.77192
MAPKAPK3	9.76267
TH	9.75521
ALDH3A2	9.75395
CFTR	9.74006
FDXR	9.73216
PRKCA	9.73129
UCP1	9.71733
MIEF2	9.71015
INSR	9.71011
BCL2L11	9.7023
SCARA3	9.69599
SMPD1	9.67464
EGF	9.67429
DDAH1	9.64143
CYC1	9.62188
PRKAB1	9.6192
HSPA1B	9.60192
NOTCH3	9.59538
ERCC8	9.59272
ADM	9.586
CASP8	9.58341
IL18	9.58176
HFE	9.56549
NDUFB9	9.55828
AKR1B1	9.55596
NDUFA6	9.53521
CRAT	9.51978
EEF1A1	9.49269
MYH7	9.49229
EGR1	9.48056
ISCU	9.46745
ACP1	9.43722
TNFRSF1A	9.40255
THBS1	9.40133
PTPN1	9.38588
S100A8	9.36865
BAK1	9.36169
TSPO	9.35268
DLD	9.35198
LOX	9.31944
GSK3B	9.31021
DHCR24	9.30932
ACTA1	9.30435
STK4	9.293
LPO	9.2924
NDUFS6	9.28113
SUOX	9.27669
SMAD3	9.26207
GLO1	9.20524
BMP2	9.20319
ALDH1A1	9.17995
PPIA	9.16611
ASL	9.16375
CDK2	9.15117
OXTR	9.13502
NOL3	9.12247
DECR1	9.11506
FMO4	9.09911
ASS1	9.07435
CYP3A5	9.06399
MAPK12	9.05256
FN1	9.04893
ECHS1	9.03989
NRF1	9.03094
SETD2	9.02484
CHUK	9.02222
RPS27A	9.01281
APOB	9.00848
LOC110973015	9.0081
AOC3	9.00791
ATR	9.00482
CYP2C8	8.99123
HRAS	8.9912
MYC	8.98682
IL2	8.9783
CTSB	8.95373
ZFAND1	8.95083
NEIL1	8.95044
CDKN3	8.94598
SGK1	8.93747
NOD2	8.93368
AR	8.92886
MT-CO3	8.92593
FAM120A	8.91033
FKBP4	8.90782
GUCY1A1	8.89499
CYP2A6	8.86794
GCDH	8.85839
TIMP1	8.85331
CYP4F2	8.8483
MDH2	8.82675
DAXX	8.80412
STUB1	8.80197
ALDH9A1	8.80108
PRNP	8.7946
GSTM3	8.79398
ELN	8.78937
CTNNB1	8.77626
PAH	8.77177
NDUFS3	8.75533
NLRP3	8.74074
AKAP9	8.72445
NDUFV2	8.72215
ABCC1	8.71964
CYP27A1	8.68836
SST	8.67595
MSRB3	8.67133
UGT1A1	8.65978
KCNE2	8.65615
ALOX15	8.65075
SYK	8.64219
ERO1A	8.64151
SLC22A5	8.63396
AHSP	8.63019
IKBKB	8.61957
EPRS1	8.6138
PLA2G6	8.6115
MICB	8.60993
PLG	8.60675
LOC111365141	8.60129
CRYAA	8.59719
HTT	8.59553
ATP1A3	8.56547
SCN4A	8.56346
SESN1	8.55722
HSP90AB1	8.55114
MTR	8.54167
TMEM161A	8.53467
IL17A	8.52899
ALAD	8.52798
EIF4E	8.52157
TRPA1	8.50026
LRRK2	8.49962
ALOX12	8.48719
PTK2	8.48016
FAAH	8.47269
NDUFS7	8.4721
RAC2	8.46862
PPARD	8.46293
ELAVL1	8.45996
PLCG2	8.45899
TPH1	8.45105
FANCD2	8.44592
OGDH	8.43489
NDUFB10	8.42635
GPX2	8.4234
GUCY1B1	8.40811
TRPV1	8.40762
CDC42	8.39887
HAO1	8.39856
CCND1	8.37922
CCL3	8.37835
CASP2	8.35562
HBA1	8.35411
SERPINA1	8.35331
AKR1C1	8.34794
TRAF2	8.34426
UQCRQ	8.34312
C9orf72	8.32614
MMP1	8.32322
CLEC4A	8.31707
MT-ATP6	8.31555
FASLG	8.31525
FMR1	8.3141
ELANE	8.30402
ZFP36	8.30025
PLA2G4A	8.28794
XRCC1	8.26242
CDK5	8.24778
DUOX2	8.24588
TGFB2	8.23002
VDR	8.22841
F5	8.22676
BCHE	8.21312
TG	8.20782
AOX1	8.19412
CRHR2	8.19272
GADD45A	8.19182
CYP19A1	8.19171
BAD	8.18979
SMAD2	8.18825
PIK3R1	8.18732
DDX3X	8.17789
ALDH3A1	8.17637
S100A9	8.17411
DSPP	8.1678
PECAM1	8.15388
ACO1	8.1524
PRKCZ	8.13994
YARS2	8.13685
PTS	8.13278
MYLK	8.12734
GPT	8.12508
NDRG1	8.11595
MAPKAP1	8.11368
IGF2BP1	8.08181
CDKN1B	8.07919
MIF	8.07768
F2	8.05581
NOA1	8.02833
CASP1	8.02689
IL4	8.02448
PDIA2	8.02329
KLF2	8.0183
COX4I1	8.01789
IRS1	8.01767
CCL11	8.01757
AS3MT	8.00902
CREB3	8.007
CYP17A1	8.00293
CYP24A1	7.99052
AGRN	7.98429
GBA	7.97915
EPX	7.96477
GSTA4	7.95809
RELA	7.94357
CHEK1	7.94253
CTSD	7.92583
TACR1	7.92262
SCN4B	7.92215
SDHAF1	7.92167
APOH	7.9097
RARA	7.90051
GLUL	7.89027
EIF2B5	7.88941
GSTM2	7.88778
IKBKG	7.8872
NDUFC2	7.8826
GPX8	7.88007
TNFRSF1B	7.86921
ALKBH1	7.8692
PLAT	7.84288
MT-CO2	7.84275
LTF	7.84156
NGF	7.83514
ADRB1	7.83037
ACOX2	7.80075
CPT1B	7.7952
CYP11A1	7.79506
IDH1	7.78723
EIF2AK4	7.78537
MT-ND3	7.78205
DUSP19	7.76784
SLC18A3	7.73547
EPHX2	7.72891
PPOX	7.72386
GLA	7.72166
IDO1	7.72121
SCARB1	7.72066
CREBBP	7.71677
CYP2J2	7.71375
ABCA1	7.69841
ADH7	7.68704
DMD	7.68003
ITPR1	7.68
TRPV4	7.67953
MT-TL1	7.67242
RPS6KA4	7.65005
LIAS	7.64845
PXN	7.64537
PRKD2	7.63914
IL1R1	7.63842
PLA2G2A	7.6335
CCN2	7.63313
KCNMA1	7.62833
GSTA2	7.62743
CASP4	7.62633
F8	7.61612
ABCB1	7.61583
ERCC6	7.61325
TAC1	7.60889
PLAU	7.60566
PC	7.60529
E2F1	7.59017
UGT1A6	7.58182
PRKCG	7.56513
TREM2	7.55789
PTPN11	7.54478
PPIF	7.54034
MAPK8IP1	7.52868
JUNB	7.52255
MIR21	7.52246
GSTO1	7.52025
SERPINF1	7.50649
ATP5MK	7.50269
TP53INP1	7.4996
HDAC2	7.49842
SNAP25	7.49682
BCKDHB	7.4927
RXRA	7.47498
MT-ND4	7.47101
NOTCH1	7.45139
NDUFA9	7.44922
MAP2K2	7.44531
FOXO4	7.44178
DNM2	7.43698
SLC4A1	7.42981
NDUFA8	7.42926
IGF1R	7.42678
SLC17A5	7.42295
MANF	7.42218
AHR	7.40896
CAMK2G	7.40695
CASP7	7.39653
RETN	7.39514
OPRM1	7.38778
MMP3	7.37817
DYRK3	7.36778
RAF1	7.3675
MUC1	7.35302
EIF4G1	7.34902
COX6B1	7.33795
SLC1A3	7.33751
PTGIS	7.32129
RPA1	7.31475
STK24	7.30876
SLC8A1	7.30566
ITGAM	7.29893
DNMT1	7.29423
PIEZO1	7.29272
FLT1	7.29221
KRAS	7.28965
COA8	7.28341
CYP3A7	7.2825
MAP3K7	7.27721
CXCL1	7.27664
SLC25A1	7.27624
BDKRB2	7.27198
NR2C2	7.26055
NPM1	7.25684
TRAF6	7.2545
MSR1	7.25441
CHCHD2	7.24707
CAPN3	7.23144
FTO	7.21533
RB1	7.21388
CCL5	7.21212
CSF1	7.21145
AMBP	7.20176
APAF1	7.19354
ACHE	7.19283
GDF15	7.19236
DSP	7.19213
MAP3K1	7.19117
NAMPT	7.19011
NDUFA1	7.18263
TFRC	7.18212
VIM	7.1806
ODC1	7.17576
CHKA	7.17036
FGF2	7.16879
SLC6A3	7.1623
ITGB1	7.16077
ENDOG	7.15846
NDUFA10	7.15692
ADCY5	7.15016
QDPR	7.14355
GRB2	7.14199
CD40	7.13779
DNM1L	7.12582
HMGCR	7.12387
TLR9	7.1228
CPOX	7.11769
CYP4A11	7.11453
AKR1C3	7.10882
ATP5F1E	7.08723
MCL1	7.07369
CYB5R3	7.07163
VDAC1	7.06911
MT-ND5	7.06877
XIAP	7.06863
FH	7.05521
DNAH8	7.0531
GUCY1A2	7.04525
PDLIM4	7.04273
PTPN3	7.04196
S100B	7.03979
RPTOR	7.02916
TNFSF10	7.02846
ACO2	7.02398
NDUFB8	7.02188
PARG	7.01877
ALPP	7.01795
RCAN1	7.0162
PDIA3	7.01372
PLCG1	7.01023
BACE1	7.00016

## Sheet: Table S2
Supplementary Table S2. SMR analysis from mQTL to AF (p_SMR < 0.05 and p_HEIDI > 0.01)
probeID	ProbeChr	Gene	Probe_bp	topSNP	topSNP_chr	topSNP_bp	A1	A2	Freq	b_GWAS	se_GWAS	p_GWAS	b_eQTL	se_eQTL	p_eQTL	b_SMR	se_SMR	p_SMR	p_HEIDI	nsnp_HEIDI	lo_ci	up_ci	or	or_lci95	or_uci95	OR (95%CI)
cg09915519	2	TTN	179397513	rs744426	2	179436020	A	G	0.139059	0.1184	0.0162	2.75423e-13	-0.36198	0.0459236	3.21618e-15	-0.32709	0.0610322	8.3543e-08	0.277189	20	-0.446713	-0.207467	0.721019	0.639727	0.81264	0.721(0.64,0.813)
cg10087519	2	TTN	179397483	rs12998857	2	179533609	C	A	0.170757	0.1082	0.01525	1.25892e-12	-0.229388	0.0418563	4.24429e-08	-0.47169	0.108755	1.44319e-05	0.394162	11	-0.68485	-0.25853	0.623947	0.504166	0.772186	0.624(0.504,0.772)
cg22822656	8	PTK2	142015172	rs6992780	8	141911621	G	A	0.444785	0.04867	0.01118	1.34277e-05	0.500045	0.0325825	3.70715e-53	0.0973312	0.0232401	2.81326e-05	0.0139056	20	0.0517806	0.142882	1.10223	1.05314	1.15359	1.102(1.053,1.154)
cg02228913	17	MAPT	44058016	rs112572874	17	44072984	G	A	0.236196	0.05535	0.01323	2.85102e-05	-1.38556	0.0267803	0	-0.0399477	0.00957965	3.04517e-05	0.28928	20	-0.0587238	-0.0211716	0.96084	0.942967	0.979051	0.961(0.943,0.979)
cg00846647	17	MAPT	44060252	rs111751251	17	44042951	T	C	0.234151	0.05643	0.01348	2.83792e-05	-1.18696	0.0317564	9.22815e-306	-0.0475416	0.0114278	3.17982e-05	0.123968	20	-0.0699401	-0.0251431	0.953571	0.93245	0.97517	0.954(0.932,0.975)
cg16228356	17	CRHR1	43848958	rs17689882	17	43906828	A	G	0.234151	0.05586	0.01326	2.51189e-05	-0.917366	0.0361815	8.0025e-142	-0.0608917	0.0146526	3.24294e-05	0.0924028	20	-0.0896108	-0.0321726	0.940925	0.914287	0.968339	0.941(0.914,0.968)
cg21705961	17	MAPT	44060775	rs17689882	17	43906828	A	G	0.234151	0.05586	0.01326	2.51189e-05	-0.736163	0.0364129	6.92222e-91	-0.0758799	0.0183992	3.72204e-05	0.43992	20	-0.111942	-0.0398175	0.926928	0.894096	0.960965	0.927(0.894,0.961)
cg05301556	17	MAPT	43971177	rs10445363	17	43914558	A	G	0.235174	0.05674	0.01325	1.8578e-05	-0.558812	0.0393179	7.64548e-46	-0.101537	0.0247639	4.128e-05	0.101642	20	-0.150074	-0.0529998	0.903448	0.860644	0.94838	0.903(0.861,0.948)
cg23762722	17	CRHR1	43817897	rs112746008	17	44126650	T	C	0.236196	0.05501	0.01324	3.27341e-05	-0.61307	0.0371196	2.81058e-61	-0.0897287	0.0222691	5.59444e-05	0.336192	20	-0.133376	-0.0460813	0.914179	0.875136	0.954964	0.914(0.875,0.955)
cg15474579	6	CDKN1A	36645812	rs762624	6	36645588	C	A	0.240286	-0.05246	0.01264	3.30369e-05	-0.557486	0.0361977	1.6079e-53	0.094101	0.0234821	6.14015e-05	0.156764	20	0.0480761	0.140126	1.09867	1.04925	1.15042	1.099(1.049,1.15)
cg16520312	17	MAPT	43971471	rs113790915	17	43810782	C	G	0.235174	0.0549	0.01325	3.42768e-05	-0.593264	0.038115	1.25662e-54	-0.0925389	0.0231118	6.22906e-05	0.24739	20	-0.137838	-0.0472398	0.911614	0.87124	0.953859	0.912(0.871,0.954)
cg01934064	17	MAPT	44064242	rs2668668	17	44284641	G	T	0.237219	0.05512	0.01327	3.28095e-05	0.554709	0.03914	1.35693e-45	0.0993674	0.0249287	6.71801e-05	0.145479	20	0.0505071	0.148228	1.10447	1.0518	1.15978	1.104(1.052,1.16)
cg05727186	17	CRHR1	43697356	rs62056790	17	43975417	A	G	0.235174	0.05503	0.01324	3.25087e-05	-0.495264	0.0392465	1.65229e-36	-0.111112	0.0281459	7.88954e-05	0.239419	18	-0.166278	-0.055946	0.894839	0.846811	0.94559	0.895(0.847,0.946)
cg23202277	17	MAPT	43971911	rs112995313	17	43795768	C	T	0.235174	0.05535	0.01325	2.95801e-05	0.405064	0.0375729	4.24474e-27	0.136645	0.0350807	9.81324e-05	0.245008	20	0.0678868	0.205403	1.14642	1.07024	1.22802	1.146(1.07,1.228)
cg20897119	7	CAV1	116164422	rs2191500	7	116138666	C	A	0.298569	-0.05973	0.01181	4.23643e-07	0.209747	0.0345174	1.22786e-09	-0.284772	0.073257	0.000101367	0.14026	10	-0.428356	-0.141188	0.752186	0.65158	0.868326	0.752(0.652,0.868)
cg08691235	2	TTN	179395935	rs3820978	2	179405807	G	A	0.255624	0.07216	0.01352	9.44061e-08	0.214161	0.0389157	3.72962e-08	0.336943	0.0879438	0.000127447	0.0131456	11	0.164573	0.509313	1.40066	1.17889	1.66415	1.401(1.179,1.664)
cg24063856	17	CRHR1	43863303	rs62057073	17	43861117	T	C	0.235174	0.05727	0.01327	1.58489e-05	-0.315348	0.0387757	4.20106e-16	-0.181609	0.0476386	0.000137724	0.237365	15	-0.274981	-0.0882373	0.833927	0.759587	0.915544	0.834(0.76,0.916)
cg05772917	17	MAPT	44027251	rs112155389	17	43758078	A	G	0.235174	0.05506	0.01325	3.2434e-05	0.303643	0.0394199	1.33132e-14	0.181331	0.0495817	0.000254963	0.170947	18	0.0841509	0.278511	1.19881	1.08779	1.32116	1.199(1.088,1.321)
cg26069252	5	EGR1	137800343	rs111549735	5	137798584	G	T	0.443763	-0.04288	0.01114	0.000118032	0.336686	0.0317496	2.84239e-26	-0.127359	0.0351995	0.000296651	0.0248517	20	-0.19635	-0.058368	0.880418	0.821725	0.943303	0.88(0.822,0.943)
cg11117266	17	MAPT	43971461	rs144416125	17	44296523	A	G	0.236196	0.05394	0.01327	4.84172e-05	-0.265365	0.0391253	1.18162e-11	-0.203267	0.0582996	0.000489203	0.289321	15	-0.317534	-0.0889998	0.81606	0.727942	0.914846	0.816(0.728,0.915)
cg16642545	17	CRHR1	43878769	rs113343751	17	44333532	G	C	0.236196	0.05237	0.01328	7.97995e-05	-0.24749	0.0379056	6.61625e-11	-0.211605	0.0626868	0.000736588	0.0853796	20	-0.334471	-0.0887389	0.809284	0.715717	0.915084	0.809(0.716,0.915)
cg14396066	8	PTK2	142010253	rs62521953	8	141988944	G	A	0.485685	0.04618	0.01152	6.08135e-05	0.198421	0.032574	1.11939e-09	0.232737	0.0695025	0.000812153	0.0929298	14	0.0965121	0.368962	1.26205	1.10132	1.44623	1.262(1.101,1.446)
cg10636020	7	KCNH2	150656979	rs12668582	7	150657201	C	A	0.312883	-0.03922	0.01176	0.000855067	-0.997536	0.0278898	3.59338e-280	0.0393169	0.0118402	0.000898145	0.0887417	20	0.0161101	0.0625237	1.0401	1.01624	1.06452	1.04(1.016,1.065)
cg07163735	17	MAPT	43971906	rs538628	17	44787313	C	G	0.219836	0.04861	0.01347	0.000306196	0.277663	0.0396437	2.48826e-12	0.175068	0.0545729	0.00133674	0.0244051	13	0.0681051	0.282031	1.19133	1.07048	1.32582	1.191(1.07,1.326)
cg15640870	8	GPT	145731409	rs12542925	8	145892022	A	G	0.095092	0.06269	0.01953	0.00133045	-1.32067	0.0520841	7.62013e-142	-0.0474683	0.014906	0.00144995	0.371034	20	-0.0766841	-0.0182525	0.953641	0.926182	0.981913	0.954(0.926,0.982)
cg02185216	8	GPT	145731186	rs12542925	8	145892022	A	G	0.095092	0.06269	0.01953	0.00133045	-1.17959	0.0536081	2.6387e-107	-0.0531456	0.0167318	0.00149159	0.431191	20	-0.0859399	-0.0203513	0.948242	0.917649	0.979854	0.948(0.918,0.98)
cg01557411	1	SESN2	28587248	rs12129745	1	28572317	C	G	0.329243	-0.03791	0.01184	0.00136773	-0.626912	0.0332936	4.30296e-79	0.060471	0.0191573	0.00159648	0.9096	20	0.0229227	0.0980193	1.06234	1.02319	1.10298	1.062(1.023,1.103)
cg24576940	7	KCNH2	150648283	rs12668582	7	150657201	C	A	0.312883	-0.03922	0.01176	0.000855067	0.32806	0.034129	7.09113e-22	-0.119551	0.0379434	0.00162834	0.41932	20	-0.19392	-0.0451819	0.887319	0.823724	0.955824	0.887(0.824,0.956)
cg10454121	7	KCNH2	150675859	rs4496877	7	150680506	T	G	0.419223	0.03721	0.01148	0.0011885	-0.419518	0.0317186	6.18969e-40	-0.088697	0.0281745	0.00164316	0.313488	20	-0.143919	-0.033475	0.915123	0.865958	0.967079	0.915(0.866,0.967)
cg02737621	1	SESN2	28585395	rs8559	1	28564252	G	A	0.366053	-0.03821	0.01157	0.000957194	0.344971	0.0331823	2.57898e-25	-0.110763	0.0351906	0.00164665	0.713474	20	-0.179737	-0.0417894	0.895151	0.83549	0.959072	0.895(0.835,0.959)
cg20665259	7	KCNH2	150659402	rs3807376	7	150658199	C	T	0.213701	-0.05021	0.01367	0.000240436	-0.235263	0.0394877	2.55519e-09	0.213421	0.0682598	0.00176843	0.303839	11	0.0796318	0.34721	1.23791	1.08289	1.41511	1.238(1.083,1.415)
cg17465115	8	GPT	145730818	rs12542925	8	145892022	A	G	0.095092	0.06269	0.01953	0.00133045	-0.707221	0.0564581	5.34928e-36	-0.0886427	0.0285074	0.00187427	0.45232	20	-0.144517	-0.0327682	0.915173	0.86544	0.967763	0.915(0.865,0.968)
cg21327887	17	MAPT	43971928	rs199503	17	44862162	A	G	0.214724	0.04686	0.01347	0.000502343	0.27235	0.0400458	1.03925e-11	0.172058	0.0555534	0.00195381	0.0483495	19	0.0631733	0.280943	1.18775	1.06521	1.32438	1.188(1.065,1.324)
cg02245810	22	CPT1B	51017432	rs5770928	22	51029091	G	C	0.364008	-0.03638	0.01158	0.00168267	-0.526736	0.0320003	7.07214e-61	0.0690669	0.0223813	0.00202924	0.0611864	20	0.0251996	0.112934	1.07151	1.02552	1.11956	1.072(1.026,1.12)
cg09970967	14	PSEN1	73602752	rs61986542	14	73470706	T	C	0.0817996	0.06046	0.01874	0.00125314	0.518933	0.0547489	2.58159e-21	0.116508	0.0381472	0.00225679	0.552606	20	0.0417395	0.191277	1.12357	1.04262	1.21079	1.124(1.043,1.211)
cg01081346	22	CPT1B	51017151	rs131758	22	51017082	T	A	0.384458	-0.03403	0.01139	0.00280543	-0.77393	0.0299496	3.06767e-147	0.0439704	0.0148151	0.00299806	0.219738	20	0.0149328	0.073008	1.04495	1.01504	1.07574	1.045(1.015,1.076)
cg16386697	22	CPT1B	51017162	rs131758	22	51017082	T	A	0.384458	-0.03403	0.01139	0.00280543	-0.737596	0.0301718	5.47987e-132	0.0461364	0.015557	0.00302051	0.338279	20	0.0156447	0.0766281	1.04722	1.01577	1.07964	1.047(1.016,1.08)
cg12532266	5	UQCRQ	132201652	rs30179	5	132201875	G	A	0.403885	0.03376	0.01124	0.00267301	0.600334	0.0321067	5.12933e-78	0.0562354	0.0189629	0.0030215	0.784942	20	0.0190681	0.0934027	1.05785	1.01925	1.0979	1.058(1.019,1.098)
cg00270625	22	CPT1B	51017019	rs131758	22	51017082	T	A	0.384458	-0.03403	0.01139	0.00280543	-0.685124	0.0306609	1.34395e-110	0.0496698	0.0167727	0.00306289	0.262241	20	0.0167953	0.0825443	1.05092	1.01694	1.08605	1.051(1.017,1.086)
cg27502912	22	CPT1B	51017001	rs131758	22	51017082	T	A	0.384458	-0.03403	0.01139	0.00280543	-0.671917	0.0306294	1.15333e-106	0.0506461	0.017108	0.00307261	0.247272	20	0.0171144	0.0841778	1.05195	1.01726	1.08782	1.052(1.017,1.088)
cg00983520	22	CPT1B	51017067	rs131758	22	51017082	T	A	0.384458	-0.03403	0.01139	0.00280543	-0.677875	0.0309675	3.24254e-106	0.050201	0.0169583	0.00307377	0.195942	20	0.0169627	0.0834393	1.05148	1.01711	1.08702	1.051(1.017,1.087)
cg17137457	22	CPT1B	51017166	rs131758	22	51017082	T	A	0.384458	-0.03403	0.01139	0.00280543	-0.653229	0.0311164	7.59128e-98	0.0520951	0.0176122	0.0030974	0.401346	20	0.0175752	0.086615	1.05348	1.01773	1.09048	1.053(1.018,1.09)
cg24363820	22	CPT1B	51016703	rs131758	22	51017082	T	A	0.384458	-0.03403	0.01139	0.00280543	-0.532072	0.0318299	1.00082e-62	0.0639575	0.0217461	0.00327048	0.0498891	20	0.0213351	0.10658	1.06605	1.02156	1.11247	1.066(1.022,1.112)
cg05156901	22	CPT1B	51016646	rs131758	22	51017082	T	A	0.384458	-0.03403	0.01139	0.00280543	-0.53445	0.0320968	2.96727e-62	0.0636729	0.021652	0.00327424	0.0546119	20	0.021235	0.106111	1.06574	1.02146	1.11195	1.066(1.021,1.112)
cg19112186	22	CPT1B	51016638	rs131758	22	51017082	T	A	0.384458	-0.03403	0.01139	0.00280543	-0.525972	0.031945	6.55182e-61	0.0646993	0.0220088	0.00328528	0.112606	20	0.0215621	0.107837	1.06684	1.0218	1.11387	1.067(1.022,1.114)
cg10770023	22	CPT1B	51016644	rs131758	22	51017082	T	A	0.384458	-0.03403	0.01139	0.00280543	-0.513087	0.0320059	7.7633e-58	0.066324	0.0225812	0.0033126	0.0645111	20	0.0220648	0.110583	1.06857	1.02231	1.11693	1.069(1.022,1.117)
cg08260245	22	CPT1B	51016501	rs131758	22	51017082	T	A	0.384458	-0.03403	0.01139	0.00280543	-0.509605	0.0321042	9.67087e-57	0.0667772	0.0227431	0.00332312	0.0517609	20	0.0222007	0.111354	1.06906	1.02245	1.11779	1.069(1.022,1.118)
cg19784848	5	SDHA	219127	rs3756715	5	218036	C	T	0.111452	0.04934	0.01644	0.00268534	0.645049	0.0467002	2.14139e-43	0.0764903	0.0260811	0.00335937	0.277813	20	0.0253713	0.127609	1.07949	1.0257	1.13611	1.079(1.026,1.136)
cg00047287	22	CPT1B	51016899	rs131758	22	51017082	T	A	0.384458	-0.03403	0.01139	0.00280543	-0.491891	0.0324402	6.21387e-52	0.069182	0.0236008	0.00337496	0.154517	20	0.0229244	0.11544	1.07163	1.02319	1.12237	1.072(1.023,1.122)
cg02730678	6	CDKN1A	36641554	rs12199346	6	36641546	A	C	0.208589	-0.03874	0.01311	0.00312608	0.692108	0.0367128	2.83242e-79	-0.0559739	0.0191734	0.00350762	0.137326	20	-0.0935538	-0.018394	0.945564	0.910689	0.981774	0.946(0.911,0.982)
cg09152120	16	CREBBP	4016669	rs2601782	16	4021051	T	C	0.153374	-0.045	0.01535	0.00338065	-1.12581	0.040753	5.54253e-168	0.0399712	0.0137112	0.0035543	0.0887746	20	0.0130972	0.0668452	1.04078	1.01318	1.06913	1.041(1.013,1.069)
cg20659463	18	NDUFV2	9102542	rs11663978	18	9094215	T	A	0.0582822	-0.06931	0.02239	0.00196789	-0.531171	0.0630121	3.46644e-17	0.130485	0.0449045	0.00366267	0.991855	20	0.0424722	0.218498	1.13938	1.04339	1.24421	1.139(1.043,1.244)
cg26099837	14	AKT1	105255361	rs4983559	14	105277209	G	A	0.395706	-0.0343	0.0114	0.00262422	0.34285	0.0327634	1.25829e-25	-0.100044	0.0345978	0.00383261	0.568057	6	-0.167856	-0.0322323	0.904798	0.845476	0.968282	0.905(0.845,0.968)
cg19670883	11	KCNQ1	2502357	rs11604980	11	2494017	T	C	0.215746	0.04335	0.01372	0.00158125	-0.275283	0.0387656	1.23654e-12	-0.157474	0.0545504	0.00389223	0.717836	20	-0.264393	-0.0505552	0.854299	0.767672	0.950701	0.854(0.768,0.951)
cg05872255	14	PSEN1	73592157	rs143596747	14	73561329	T	C	0.0848671	0.06165	0.0186	0.00091622	-0.30725	0.0540406	1.304e-08	-0.200651	0.0700729	0.00419044	0.866207	5	-0.337994	-0.0633081	0.818198	0.7132	0.938654	0.818(0.713,0.939)
cg12885484	7	EIF2AK1	6116868	rs6958678	7	6115546	T	C	0.246421	-0.03598	0.0126	0.00430527	-0.780068	0.0333074	2.65772e-121	0.0461242	0.0162721	0.00458883	0.863807	20	0.0142309	0.0780175	1.0472	1.01433	1.08114	1.047(1.014,1.081)
cg00817377	7	ELN	73441057	rs17145990	7	73438515	C	T	0.0521472	0.06999	0.02307	0.00242103	-0.449392	0.0653489	6.12065e-12	-0.155744	0.0561098	0.00550833	0.75465	4	-0.265719	-0.0457688	0.855778	0.766654	0.955263	0.856(0.767,0.955)
cg04903600	19	GPX4	1105746	rs62131210	19	1100379	T	C	0.203476	0.03991	0.01371	0.00360579	0.344741	0.0386379	4.56515e-19	0.115768	0.0418321	0.00564975	0.319595	20	0.0337771	0.197759	1.12274	1.03435	1.21867	1.123(1.034,1.219)
cg04674755	7	OGDH	44643793	rs740094	7	44669698	A	G	0.44683	0.03135	0.01118	0.00503501	-0.522813	0.031857	1.58847e-60	-0.0599641	0.0216942	0.00570876	0.97708	20	-0.102485	-0.0174435	0.941798	0.902592	0.982708	0.942(0.903,0.983)
cg26432171	3	RAF1	12704882	rs2454429	3	12620720	G	A	0.413088	-0.03455	0.0112	0.00204645	-0.198993	0.0320434	5.29505e-10	0.173624	0.062845	0.00573187	0.345908	14	0.0504478	0.2968	1.18961	1.05174	1.34555	1.19(1.052,1.346)
cg16617872	7	SERPINE1	100774767	rs2227667	7	100774749	G	A	0.206544	-0.04008	0.01405	0.0043451	-0.422225	0.0395623	1.37043e-26	0.0949257	0.0344443	0.00585278	0.0268275	18	0.0274149	0.162437	1.09958	1.02779	1.17637	1.1(1.028,1.176)
cg09173681	1	NCF2	183549694	rs10911363	1	183549757	T	G	0.290389	0.0347	0.01237	0.00504661	0.429963	0.0362713	2.04992e-32	0.0807046	0.0295645	0.00633763	0.360374	20	0.0227582	0.138651	1.08405	1.02302	1.14872	1.084(1.023,1.149)
cg18465962	7	SERPINE1	100767262	rs6950982	7	100766603	G	A	0.198364	-0.03682	0.0134	0.00601174	0.650971	0.0374461	1.08704e-67	-0.0565617	0.0208402	0.00664627	0.174332	20	-0.0974085	-0.0157149	0.945008	0.907185	0.984408	0.945(0.907,0.984)
cg27117982	12	MGST1	16500077	rs4149187	12	16500071	C	G	0.0746421	-0.0509	0.01862	0.00626614	1.01166	0.0508338	3.96159e-88	-0.0503133	0.0185782	0.00676511	0.723735	20	-0.0867266	-0.0139	0.950931	0.916928	0.986196	0.951(0.917,0.986)
cg15912732	14	AKT1	105255285	rs45490496	14	105272678	A	T	0.394683	-0.03152	0.01143	0.00583445	0.463114	0.0332311	3.81829e-44	-0.068061	0.0251593	0.00682628	0.621579	18	-0.117373	-0.0187488	0.934203	0.889253	0.981426	0.934(0.889,0.981)
cg09633081	6	BMP6	7692342	rs9406050	6	7689905	C	T	0.115542	0.04822	0.01769	0.0064121	0.945422	0.0510446	1.38515e-76	0.0510037	0.0189128	0.00700125	0.1881	16	0.0139346	0.0880728	1.05233	1.01403	1.09207	1.052(1.014,1.092)
cg00834536	16	CREBBP	4013537	rs2531995	16	4013467	C	T	0.390593	-0.03115	0.01143	0.0064121	-0.596001	0.0318905	6.08543e-78	0.052265	0.0193806	0.00700171	0.406838	20	0.014279	0.090251	1.05365	1.01438	1.09445	1.054(1.014,1.094)
cg05010648	7	ELN	73446865	rs3823878	7	73443245	A	G	0.0521472	0.07031	0.02305	0.0022856	0.36974	0.0673952	4.108e-08	0.190161	0.0713293	0.007677	0.967201	3	0.0503556	0.329966	1.20944	1.05164	1.39092	1.209(1.052,1.391)
cg18366108	5	SDHA	226170	rs10066474	5	244147	G	T	0.122699	0.04873	0.0164	0.00296483	0.290951	0.0484265	1.87713e-09	0.167485	0.0628835	0.00773501	0.501053	18	0.0442333	0.290737	1.18233	1.04523	1.33741	1.182(1.045,1.337)
cg11353706	7	SERPINE1	100774810	rs2227674	7	100776208	G	A	0.207566	-0.04034	0.01403	0.00404576	-0.260928	0.0396652	4.75999e-11	0.154602	0.0586815	0.00842372	0.0640184	4	0.0395863	0.269618	1.16719	1.04038	1.30946	1.167(1.04,1.309)
cg25020204	9	DBH	136500234	rs1611114	9	136500203	T	C	0.266871	0.0362	0.01275	0.00453942	-0.260616	0.0375968	4.15331e-12	-0.138902	0.0528672	0.00860481	0.633869	9	-0.242522	-0.0352823	0.870313	0.784647	0.965333	0.87(0.785,0.965)
cg26153045	7	ELN	73441834	rs56044859	7	73441539	A	G	0.0460123	0.06777	0.02438	0.00544503	-0.52324	0.0731404	8.43391e-13	-0.12952	0.0499881	0.00956935	0.110823	3	-0.227497	-0.0315433	0.878517	0.796525	0.968949	0.879(0.797,0.969)
cg24844769	19	INSR	7269698	rs77965552	19	7269697	A	G	0.244376	0.03423	0.01323	0.00968278	-1.24678	0.0282295	0	-0.0274547	0.0106295	0.00979813	0.492783	20	-0.0482885	-0.00662088	0.972919	0.952859	0.993401	0.973(0.953,0.993)
cg05194552	16	CREBBP	3873444	rs2530890	16	3904546	G	C	0.183027	-0.03985	0.01416	0.00488652	0.257378	0.0399361	1.15792e-10	-0.154831	0.060033	0.0099061	0.513506	13	-0.272496	-0.0371663	0.85656	0.761477	0.963516	0.857(0.761,0.964)
cg04856117	22	COMT	19949901	rs2239393	22	19950428	G	A	0.412065	-0.0294	0.01134	0.00950605	-0.751045	0.0312259	7.9533e-128	0.0391455	0.0151864	0.00994715	0.289755	20	0.00938016	0.0689108	1.03992	1.00942	1.07134	1.04(1.009,1.071)
cg11361387	22	COMT	19949873	rs2239393	22	19950428	G	A	0.412065	-0.0294	0.01134	0.00950605	-0.688919	0.0315168	6.40949e-106	0.0426756	0.0165759	0.0100371	0.280864	20	0.0101868	0.0751644	1.0436	1.01024	1.07806	1.044(1.01,1.078)
cg00800141	16	CREBBP	4014161	rs879620	16	4015729	C	T	0.392638	-0.0302	0.01143	0.00822243	0.364042	0.0328017	1.27902e-28	-0.0829575	0.032275	0.0101601	0.528467	20	-0.146216	-0.0196985	0.92039	0.863971	0.980494	0.92(0.864,0.98)
cg27099455	5	UQCRQ	132201840	rs803217	5	132174492	G	T	0.411043	0.02903	0.01123	0.00972747	0.64758	0.0313344	6.90111e-95	0.0448284	0.0174766	0.010316	0.376234	20	0.0105743	0.0790825	1.04585	1.01063	1.08229	1.046(1.011,1.082)
cg06346307	22	COMT	19949965	rs2239393	22	19950428	G	A	0.412065	-0.0294	0.01134	0.00950605	-0.514585	0.0328677	3.01099e-55	0.0571334	0.0223373	0.0105349	0.532641	20	0.0133523	0.100915	1.0588	1.01344	1.10618	1.059(1.013,1.106)
cg27066052	16	CREBBP	4015761	rs2238435	16	4014282	C	G	0.389571	-0.03022	0.01142	0.00814704	-0.314282	0.0326715	6.61764e-22	0.0961557	0.0376866	0.0107274	0.481809	17	0.02229	0.170021	1.10093	1.02254	1.18533	1.101(1.023,1.185)
cg17317391	5	UQCRQ	132201507	rs803217	5	132174492	G	T	0.411043	0.02903	0.01123	0.00972747	0.446937	0.0318412	9.32732e-45	0.0649532	0.0255491	0.011013	0.619805	20	0.014877	0.115029	1.06711	1.01499	1.12191	1.067(1.015,1.122)
cg15597984	22	CYP2D6	42527061	rs55750514	22	42548433	C	G	0.0685072	-0.05914	0.02278	0.0094189	0.603433	0.0496941	6.25321e-34	-0.0980059	0.0386038	0.0111245	0.943118	20	-0.173669	-0.0223425	0.906644	0.840575	0.977905	0.907(0.841,0.978)
cg16419418	12	MGST1	16539032	rs3759207	12	16516710	C	T	0.312883	-0.03042	0.0119	0.010617	-0.624822	0.0339811	1.65894e-75	0.0486859	0.0192286	0.011343	0.422577	20	0.0109978	0.086374	1.04989	1.01106	1.09021	1.05(1.011,1.09)
cg06517429	10	CASP7	115439635	rs3127111	10	115410828	A	T	0.376278	-0.02973	0.01151	0.00977237	-0.427128	0.0338361	1.56826e-36	0.0696044	0.0275058	0.0113887	0.0235979	20	0.015693	0.123516	1.07208	1.01582	1.13147	1.072(1.016,1.131)
cg10707964	21	CRYAA	44592374	rs77809795	21	44587470	G	A	0.0869121	-0.05277	0.02045	0.00988553	0.69933	0.0608162	1.33339e-30	-0.0754579	0.0299695	0.0118082	0.929495	12	-0.134198	-0.0167177	0.927319	0.874417	0.983421	0.927(0.874,0.983)
cg08252303	10	KCNMA1	79399007	rs938222	10	79407613	C	T	0.421268	0.02849	0.01111	0.0103514	-0.411755	0.0320699	9.87906e-38	-0.0691916	0.027515	0.0119137	0.232678	20	-0.123121	-0.0152622	0.933148	0.884157	0.984854	0.933(0.884,0.985)
cg04357025	16	PIEZO1	88782417	rs12449114	16	88784455	T	C	0.327198	0.0316	0.01184	0.00760326	0.243868	0.0340971	8.54275e-13	0.129578	0.0518211	0.012402	0.965321	20	0.0280086	0.231147	1.13835	1.0284	1.26004	1.138(1.028,1.26)
cg05259836	6	SLC17A5	74290516	rs525044	6	74345503	G	T	0.0787321	0.05714	0.0226	0.0114551	0.997994	0.0727832	8.61954e-43	0.0572549	0.0230272	0.0129041	0.477814	20	0.0121216	0.102388	1.05893	1.0122	1.10781	1.059(1.012,1.108)
cg00559992	5	PIK3R1	67581342	rs72757693	5	67581304	A	G	0.127812	-0.04008	0.01558	0.0100693	0.422215	0.0448025	4.34571e-21	-0.0949279	0.0382508	0.0130748	0.30142	14	-0.169899	-0.0199563	0.909439	0.84375	0.980241	0.909(0.844,0.98)
cg07579946	22	COMT	19949893	rs4818	22	19951207	G	C	0.402863	-0.02828	0.01133	0.0125314	-0.663716	0.0314711	9.88941e-99	0.0426086	0.0171897	0.0131852	0.385168	20	0.00891679	0.0763004	1.04353	1.00896	1.07929	1.044(1.009,1.079)
cg20954971	21	CRYAA	44593642	rs77809795	21	44587470	G	A	0.0869121	-0.05277	0.02045	0.00988553	0.539935	0.0613688	1.39031e-18	-0.097734	0.0394703	0.0132812	0.330259	12	-0.175096	-0.0203722	0.90689	0.839377	0.979834	0.907(0.839,0.98)
cg02268013	9	FXN	71650331	rs79702853	9	71704646	A	G	0.0184049	0.09479	0.03742	0.011298	1.26719	0.10997	1.01022e-30	0.0748033	0.030235	0.0133587	0.211582	18	0.0155427	0.134064	1.07767	1.01566	1.14347	1.078(1.016,1.143)
cg01307671	17	NFE2L1	46126298	rs7222646	17	46185421	T	C	0.110429	0.04488	0.01789	0.012106	0.625851	0.0477418	2.92141e-39	0.0717104	0.0291038	0.0137414	0.277505	20	0.014667	0.128754	1.07434	1.01478	1.13741	1.074(1.015,1.137)
cg06069861	17	NFE2L1	46124725	rs8067470	17	46128122	G	A	0.110429	0.04425	0.01792	0.0135519	1.04729	0.0483273	3.87271e-104	0.0422519	0.0172216	0.01415	0.317164	20	0.00849756	0.0760062	1.04316	1.00853	1.07897	1.043(1.009,1.079)
cg21953307	6	EEF1A1	74233640	rs62438400	6	74237769	T	G	0.190184	0.03484	0.01402	0.0129718	0.563432	0.0380334	1.18712e-49	0.0618353	0.0252309	0.0142547	0.487648	20	0.0123827	0.111288	1.06379	1.01246	1.11772	1.064(1.012,1.118)
cg26332926	10	PRKG1	52835078	rs2186146	10	53679200	G	C	0.258691	0.03186	0.01302	0.0144212	0.902134	0.0324105	1.65367e-170	0.0353163	0.0144881	0.014785	0.993546	20	0.00691962	0.063713	1.03595	1.00694	1.06579	1.036(1.007,1.066)
cg11229663	10	PRKG1	52843235	rs2186146	10	53679200	G	C	0.258691	0.03186	0.01302	0.0144212	0.874348	0.0327207	2.64441e-157	0.0364386	0.0149534	0.0148175	0.982922	20	0.00712994	0.0657473	1.03711	1.00716	1.06796	1.037(1.007,1.068)
cg00753924	9	RXRA	137298813	rs3132297	9	137301866	A	G	0.167689	-0.03662	0.01504	0.0149279	1.42145	0.0322556	0	-0.0257624	0.0105969	0.0150517	0.618845	20	-0.0465323	-0.00499248	0.974567	0.954534	0.99502	0.975(0.955,0.995)
cg11175150	10	PRKG1	52752476	rs2186146	10	53679200	G	C	0.258691	0.03186	0.01302	0.0144212	-0.641716	0.0358178	8.82405e-72	-0.0496481	0.0204777	0.0153297	0.861708	20	-0.0897844	-0.00951181	0.951564	0.914128	0.990533	0.952(0.914,0.991)
cg05927578	16	CREBBP	4029543	rs2072346	16	4027423	C	T	0.187117	-0.03452	0.01412	0.0144877	-0.715032	0.0391362	1.42487e-74	0.0482776	0.0199234	0.0153861	0.106675	20	0.00922774	0.0873275	1.04946	1.00927	1.09125	1.049(1.009,1.091)
cg03715070	17	NFE2L1	46124684	rs7221720	17	46168892	G	A	0.110429	0.04378	0.01785	0.0141906	0.779531	0.0503549	4.68119e-54	0.056162	0.023184	0.0154164	0.341867	20	0.0107214	0.101603	1.05777	1.01078	1.10694	1.058(1.011,1.107)
cg02642979	2	POMC	25424387	rs183720801	2	25427592	A	G	0.0265849	0.07847	0.03095	0.0112461	0.744032	0.0928144	1.08942e-15	0.105466	0.0436286	0.0156337	0.327232	7	0.0199539	0.190978	1.11123	1.02015	1.21043	1.111(1.02,1.21)
cg04993286	16	CREBBP	4027595	rs2240735	16	4027605	C	T	0.254601	-0.03376	0.01276	0.00812831	0.213968	0.0363909	4.10996e-09	-0.157781	0.0653946	0.0158328	0.538363	5	-0.285954	-0.0296076	0.854037	0.751297	0.970826	0.854(0.751,0.971)
cg10122187	22	COMT	19938620	rs13306278	22	19929027	T	C	0.149284	-0.03887	0.01591	0.0145881	-0.691393	0.0450587	3.86906e-53	0.0562198	0.0233014	0.0158337	0.404344	20	0.0105491	0.101891	1.05783	1.0106	1.10726	1.058(1.011,1.107)
cg20473374	2	POMC	25354401	rs75781902	2	25453050	A	G	0.0265849	0.07897	0.03051	0.00963829	0.605977	0.091451	3.44319e-11	0.130318	0.0540533	0.0159121	0.313752	7	0.0243735	0.236262	1.13919	1.02467	1.26651	1.139(1.025,1.267)
cg16054275	1	F5	169556022	rs10800458	1	169549811	T	G	0.187117	-0.03709	0.01473	0.0117761	0.353733	0.0438872	7.62591e-16	-0.104853	0.0436263	0.0162417	0.490045	7	-0.190361	-0.0193455	0.900457	0.826661	0.98084	0.9(0.827,0.981)
cg04004590	10	PRKG1	52750296	rs2186146	10	53679200	G	C	0.258691	0.03186	0.01302	0.0144212	0.474824	0.0371582	2.16319e-37	0.0670985	0.0279189	0.0162463	0.995397	20	0.0123775	0.12182	1.0694	1.01245	1.12955	1.069(1.012,1.13)
cg13792641	10	PRKG1	53817201	rs2186146	10	53679200	G	C	0.258691	0.03186	0.01302	0.0144212	-0.476036	0.0373895	3.93553e-37	-0.0669277	0.0278515	0.0162601	0.993956	20	-0.121517	-0.0123388	0.935263	0.885576	0.987737	0.935(0.886,0.988)
cg24539923	7	SERPINE1	100769903	rs6955537	7	100759727	T	C	0.216769	-0.03352	0.01318	0.0109901	-0.274197	0.0377733	3.89925e-13	0.122248	0.0509324	0.0163862	0.485804	20	0.0224205	0.222076	1.13003	1.02267	1.24867	1.13(1.023,1.249)
cg19219423	10	PRKG1	52761022	rs2186146	10	53679200	G	C	0.258691	0.03186	0.01302	0.0144212	-0.453275	0.0373907	8.01039e-34	-0.0702885	0.0293036	0.0164567	0.910768	20	-0.127724	-0.0128534	0.932125	0.880097	0.987229	0.932(0.88,0.987)
cg13430552	2	POMC	25427652	rs183720801	2	25427592	A	G	0.0265849	0.07847	0.03095	0.0112461	0.6919	0.0943728	2.27491e-13	0.113412	0.0473311	0.0165684	0.233555	7	0.020643	0.206181	1.12009	1.02086	1.22898	1.12(1.021,1.229)
cg27264322	1	PRKCZ	1992046	rs35994109	1	2025886	A	G	0.113497	-0.03943	0.01645	0.0165577	-1.56358	0.0387385	0	0.0252178	0.0105393	0.0167229	0.230932	18	0.00456077	0.0458748	1.02554	1.00457	1.04694	1.026(1.005,1.047)
cg19906777	1	PRKCZ	2023482	rs68185203	1	2009586	T	C	0.112474	-0.04255	0.01643	0.00961612	-0.301858	0.0501249	1.72148e-09	0.14096	0.0592492	0.0173546	0.744211	3	0.0248316	0.257088	1.15138	1.02514	1.29316	1.151(1.025,1.293)
cg26430287	15	SMAD3	67439567	rs62006055	15	67439629	G	A	0.239264	-0.03085	0.0129	0.016788	0.778322	0.0346281	7.02922e-112	-0.0396366	0.0166677	0.0174044	0.462499	20	-0.0723053	-0.00696791	0.961139	0.930247	0.993056	0.961(0.93,0.993)
cg11964006	10	PRKG1	53852689	rs2186146	10	53679200	G	C	0.258691	0.03186	0.01302	0.0144212	-0.372801	0.0371542	1.08185e-23	-0.0854611	0.0359484	0.0174385	0.96535	15	-0.15592	-0.0150022	0.918089	0.855628	0.98511	0.918(0.856,0.985)
cg20893956	6	ESR1	152126736	rs862346	6	152016369	T	A	0.44683	-0.02758	0.01127	0.0144544	-0.324786	0.0327134	3.13792e-23	0.0849175	0.0357384	0.0174973	0.57154	20	0.0148702	0.154965	1.08863	1.01498	1.16762	1.089(1.015,1.168)
cg17794299	20	SRXN1	623187	rs6053635	20	625267	G	A	0.131902	-0.03943	0.0163	0.0155955	0.557099	0.0474628	8.17726e-32	-0.0707774	0.0298736	0.0178253	0.432419	15	-0.12933	-0.0122251	0.931669	0.878684	0.987849	0.932(0.879,0.988)
cg05340686	17	NFE2L1	46124771	rs11654342	17	46126689	T	G	0.110429	0.04317	0.01788	0.0157761	0.610611	0.0503134	6.79519e-34	0.0706997	0.029856	0.0178835	0.466158	20	0.0121819	0.129217	1.07326	1.01226	1.13794	1.073(1.012,1.138)
cg22280258	17	ALOX15	4545157	rs78619322	17	4559187	T	C	0.0143149	0.1127	0.04538	0.0129718	-1.13629	0.145247	5.15233e-15	-0.0991824	0.041901	0.0179299	0.200358	9	-0.181308	-0.0170564	0.905578	0.834178	0.983088	0.906(0.834,0.983)
cg18745416	6	ESR1	152011399	rs851996	6	152016803	T	C	0.445808	-0.02739	0.01128	0.0151356	0.334279	0.0327807	2.03579e-24	-0.0819375	0.0346877	0.0181694	0.484953	20	-0.149925	-0.0139496	0.92133	0.860772	0.986147	0.921(0.861,0.986)
cg07408740	7	OGDH	44645306	rs3801399	7	44673311	A	G	0.41411	0.02803	0.01125	0.0127057	0.247349	0.0333974	1.2993e-13	0.113322	0.047987	0.0182009	0.792188	13	0.0192675	0.207377	1.11999	1.01945	1.23045	1.12(1.019,1.23)
cg10277651	20	SRXN1	623361	rs6053635	20	625267	G	A	0.131902	-0.03943	0.0163	0.0155955	0.518935	0.0477664	1.71067e-27	-0.0759825	0.0321797	0.0182162	0.423898	12	-0.139055	-0.0129103	0.926832	0.87018	0.987173	0.927(0.87,0.987)
cg14659346	2	ALPP	233246431	rs1048995	2	233274509	G	C	0.0879346	-0.05007	0.0211	0.0176604	1.30151	0.0582195	1.07449e-110	-0.0384707	0.016303	0.0182883	0.62256	20	-0.0704246	-0.00651682	0.96226	0.931998	0.993504	0.962(0.932,0.994)
cg25256723	1	F5	169555944	rs2213869	1	169536167	C	T	0.184049	-0.03607	0.01489	0.0154525	0.433309	0.043215	1.16212e-23	-0.0832431	0.0353521	0.0185384	0.544392	8	-0.152533	-0.013953	0.920127	0.85853	0.986144	0.92(0.859,0.986)
cg17079497	10	PRKG1	53655621	rs2186146	10	53679200	G	C	0.258691	0.03186	0.01302	0.0144212	-0.309524	0.0373415	1.14187e-16	-0.102932	0.0438593	0.0189315	0.973901	15	-0.188896	-0.0169678	0.902188	0.827872	0.983175	0.902(0.828,0.983)
cg23828595	10	PRKG1	52833610	rs2186146	10	53679200	G	C	0.258691	0.03186	0.01302	0.0144212	0.305879	0.0369093	1.15824e-16	0.104159	0.0443826	0.0189335	0.98419	15	0.0171691	0.191149	1.10978	1.01732	1.21064	1.11(1.017,1.211)
cg18803306	20	SRXN1	623421	rs6053635	20	625267	G	A	0.131902	-0.03943	0.0163	0.0155955	0.449194	0.0478749	6.43224e-21	-0.0877794	0.0374738	0.0191591	0.626576	9	-0.161228	-0.0143308	0.915963	0.851098	0.985771	0.916(0.851,0.986)
cg04290510	14	CDKN3	54864231	rs4251619	14	54874556	T	C	0.285276	-0.03056	0.01239	0.0136773	0.256115	0.0348641	2.04076e-13	-0.119321	0.0510307	0.0193755	0.349295	11	-0.219341	-0.0193008	0.887523	0.803048	0.980884	0.888(0.803,0.981)
cg08730070	22	COMT	19938378	rs13306278	22	19929027	T	C	0.149284	-0.03887	0.01591	0.0145881	-0.370799	0.0464548	1.44059e-15	0.104828	0.0448723	0.0194841	0.461724	14	0.0168783	0.192778	1.11052	1.01702	1.21261	1.111(1.017,1.213)
cg02587648	1	PRKCZ	2023258	rs35994109	1	2025886	A	G	0.113497	-0.03943	0.01645	0.0165577	-0.514116	0.0494859	2.77833e-25	0.0766948	0.0328372	0.0195119	0.0227186	8	0.0123339	0.141056	1.07971	1.01241	1.15149	1.08(1.012,1.151)
cg01971227	16	CREBBP	3988694	rs2540031	16	4017567	T	A	0.41411	-0.02795	0.01154	0.0154882	0.284129	0.0327978	4.59327e-18	-0.0983708	0.0421728	0.0196711	0.182232	13	-0.181029	-0.0157121	0.906313	0.834411	0.984411	0.906(0.834,0.984)
cg05991492	16	CREBBP	3988700	rs2540031	16	4017567	T	A	0.41411	-0.02795	0.01154	0.0154882	0.280618	0.0329027	1.47968e-17	-0.0996016	0.0427496	0.0198123	0.144016	12	-0.183391	-0.0158124	0.905198	0.832443	0.984312	0.905(0.832,0.984)
cg07148341	6	VEGFA	43714275	rs11965885	6	43693094	G	T	0.415133	0.02736	0.01137	0.0161808	0.279587	0.033057	2.72639e-17	0.0978586	0.0422811	0.0206414	0.202828	15	0.0149876	0.18073	1.10281	1.0151	1.19809	1.103(1.015,1.198)
cg03724882	14	CDKN3	54864244	rs2179896	14	54875514	A	G	0.285276	-0.02984	0.0124	0.0161065	0.29325	0.0349671	5.01026e-17	-0.101756	0.0439911	0.0207167	0.191985	19	-0.187979	-0.0155334	0.90325	0.828632	0.984587	0.903(0.829,0.985)
cg18206424	6	CDKN1A	36629639	rs4711456	6	36632482	C	T	0.345603	-0.02849	0.01173	0.0152055	-0.25087	0.0335983	8.2203e-14	0.113565	0.0491688	0.0209052	0.172343	10	0.0171942	0.209936	1.12026	1.01734	1.2336	1.12(1.017,1.234)
cg05396900	10	PRKG1	52750736	rs2186146	10	53679200	G	C	0.258691	0.03186	0.01302	0.0144212	0.260456	0.0373721	3.18614e-12	0.122324	0.0529811	0.0209534	0.925764	10	0.018481	0.226167	1.13012	1.01865	1.25378	1.13(1.019,1.254)
cg02077276	11	CALCA	14993977	rs5242	11	14988998	A	G	0.296524	-0.0297	0.01189	0.0125026	-0.201853	0.0334054	1.51712e-09	0.147137	0.0637389	0.0209752	0.646948	12	0.0222088	0.272065	1.15851	1.02246	1.31267	1.159(1.022,1.313)
cg02626977	14	CDKN3	54863550	rs2235961	14	54863577	G	A	0.285276	-0.03072	0.01235	0.0128529	0.217628	0.035208	6.36132e-10	-0.141158	0.0611709	0.021021	0.297424	6	-0.261053	-0.021263	0.868352	0.77024	0.978961	0.868(0.77,0.979)
cg24764793	6	ESR1	152126745	rs862346	6	152016369	T	A	0.44683	-0.02758	0.01127	0.0144544	-0.228045	0.0329622	4.56839e-12	0.120941	0.0524207	0.021048	0.370505	12	0.0181964	0.223686	1.12856	1.01836	1.25068	1.129(1.018,1.251)
cg24859939	7	OGDH	44646477	rs56000965	7	44653355	G	A	0.41411	0.02744	0.01124	0.0146555	-0.230844	0.0332501	3.84813e-12	-0.118868	0.0516134	0.0212762	0.405655	10	-0.22003	-0.0177057	0.887925	0.802495	0.98245	0.888(0.802,0.982)
cg14144732	14	CDKN3	54863539	rs4251614	14	54868723	A	C	0.285276	-0.0305	0.01237	0.0136458	-0.219841	0.034271	1.41029e-10	0.138737	0.0602813	0.0213641	0.467501	6	0.0205857	0.256888	1.14882	1.0208	1.2929	1.149(1.021,1.293)
cg19785066	20	CD40	44746655	rs6065926	20	44735854	A	G	0.255624	0.0316	0.01292	0.0144212	0.249529	0.036719	1.0783e-11	0.126639	0.055029	0.0213743	0.109246	16	0.0187822	0.234496	1.13501	1.01896	1.26427	1.135(1.019,1.264)
cg12658012	1	NCF2	183578811	rs10127870	1	183721649	C	T	0.482618	0.02674	0.01109	0.0159588	0.216293	0.031015	3.08457e-12	0.123629	0.0542512	0.0226778	0.406136	17	0.0172966	0.229961	1.1316	1.01745	1.25855	1.132(1.017,1.259)
cg00078085	3	OXTR	8810592	rs62243375	3	8810462	T	C	0.159509	0.03606	0.01578	0.0223357	0.898565	0.0471966	8.14014e-81	0.0401307	0.0176874	0.0232753	0.272692	20	0.0054634	0.074798	1.04095	1.00548	1.07767	1.041(1.005,1.078)
cg01183595	11	F2	46746236	rs4491174	11	46721605	C	A	0.124744	0.03707	0.01603	0.0207491	0.537871	0.0473861	7.3477e-30	0.0689199	0.0304149	0.023452	0.795049	20	0.0093067	0.128533	1.07135	1.00935	1.13716	1.071(1.009,1.137)
cg21901847	7	NOS3	150705000	rs891511	7	150704843	A	G	0.335378	-0.02743	0.01202	0.0224906	-0.603747	0.0324784	3.92942e-77	0.0454329	0.0200585	0.023511	0.094952	20	0.00611824	0.0847476	1.04648	1.00614	1.08844	1.046(1.006,1.088)
cg10017888	19	CALM3	47105860	rs141049040	19	47072058	T	C	0.180982	-0.03374	0.01434	0.018578	0.341935	0.0421926	5.31137e-16	-0.0986737	0.0436695	0.0238488	0.208475	13	-0.184266	-0.0130815	0.906038	0.831715	0.987004	0.906(0.832,0.987)
cg05575054	10	ADRB1	115804968	rs2782981	10	115781547	T	C	0.306748	-0.03061	0.01238	0.013366	0.202576	0.0364604	2.75941e-08	-0.151104	0.0668911	0.0238864	0.318486	3	-0.282211	-0.0199974	0.859758	0.754115	0.980201	0.86(0.754,0.98)
cg10783063	6	VARS2	30880108	rs116823346	6	30747694	T	A	0.0122699	-0.1365	0.05982	0.0224388	-2.52429	0.177082	4.17677e-46	0.0540746	0.0239994	0.024249	0.0188433	7	0.00703578	0.101113	1.05556	1.00706	1.1064	1.056(1.007,1.106)
cg10174333	1	CASQ2	116336029	rs12039739	1	116333111	T	C	0.281186	-0.02858	0.01219	0.0190985	-0.279732	0.0356303	4.12869e-15	0.102169	0.0454791	0.0246713	0.0141322	3	0.01303	0.191308	1.10757	1.01312	1.21083	1.108(1.013,1.211)
cg00678761	20	SRXN1	621583	rs6053635	20	625267	G	A	0.131902	-0.03943	0.0163	0.0155955	-0.284112	0.0473638	1.99137e-09	0.138783	0.0618612	0.0248669	0.143718	4	0.017535	0.260031	1.14887	1.01769	1.29697	1.149(1.018,1.297)
cg15106294	6	CDKN1A	36626044	rs9462209	6	36628042	G	T	0.431493	-0.02634	0.01116	0.018281	0.234657	0.0326909	7.07144e-13	-0.112249	0.0500637	0.0249536	0.247322	5	-0.210374	-0.0141241	0.893822	0.810281	0.985975	0.894(0.81,0.986)
cg13072890	1	PRKCZ	2038377	rs28719902	1	2060058	T	C	0.222904	0.03032	0.01321	0.021677	0.404939	0.0393603	7.98024e-25	0.0748755	0.0334242	0.0250806	0.711885	6	0.00936407	0.140387	1.07775	1.00941	1.15072	1.078(1.009,1.151)
cg25985643	17	RPTOR	78683457	rs7217011	17	78659925	A	C	0.484663	-0.02511	0.01115	0.0242661	-0.573207	0.0310261	3.28096e-76	0.0438062	0.0195959	0.0253864	0.828937	20	0.00539824	0.0822142	1.04478	1.00541	1.08569	1.045(1.005,1.086)
cg21708354	6	MTO1	74171446	rs9352002	6	74220852	C	T	0.0715746	0.05158	0.02218	0.0200447	0.541214	0.0681299	1.95995e-15	0.0953043	0.0427019	0.0256249	0.733071	10	0.0116086	0.179	1.09999	1.01168	1.19602	1.1(1.012,1.196)
cg20416031	10	PRKG1	52834189	rs6480583	10	53673125	T	C	0.268916	0.03002	0.01284	0.0193642	0.26293	0.0354946	1.28599e-13	0.114175	0.0512089	0.0257747	0.952209	9	0.0138056	0.214544	1.12095	1.0139	1.2393	1.121(1.014,1.239)
cg13746518	9	RXRA	137332241	rs1045570	9	137332311	T	G	0.165644	-0.0347	0.01487	0.0196336	0.322952	0.0439367	1.97631e-13	-0.107446	0.0483087	0.0261376	0.628	8	-0.202131	-0.0127609	0.898125	0.816988	0.98732	0.898(0.817,0.987)
cg02017208	14	HSP90AA1	102547744	rs4947	14	102550803	G	A	0.160532	0.03482	0.01543	0.0239883	-0.562495	0.0442414	4.92913e-37	-0.0619028	0.0278601	0.026289	0.326667	20	-0.116509	-0.007297	0.939974	0.890022	0.99273	0.94(0.89,0.993)
cg11303920	17	RPTOR	78661573	rs7211095	17	78675059	T	G	0.489775	-0.02556	0.01114	0.0217771	0.283492	0.0319813	7.69771e-19	-0.0901613	0.0405907	0.0263353	0.362517	20	-0.169719	-0.0106035	0.913784	0.843902	0.989452	0.914(0.844,0.989)
cg24674445	1	LMNA	156076363	rs915179	1	156078249	G	A	0.381391	-0.02511	0.0113	0.0262422	1.099	0.0240226	0	-0.022848	0.0102942	0.0264522	0.0376402	20	-0.0430246	-0.00267137	0.977411	0.957888	0.997332	0.977(0.958,0.997)
cg18276016	1	LMNA	156076340	rs915179	1	156078249	G	A	0.381391	-0.02511	0.0113	0.0262422	0.677384	0.030629	2.22697e-108	-0.0370691	0.0167658	0.0270364	0.0497906	20	-0.0699301	-0.00420813	0.96361	0.932459	0.995801	0.964(0.932,0.996)
cg00561634	16	FTO	54085398	rs17226942	16	54043514	A	G	0.0879346	0.04755	0.01987	0.0166725	-0.343799	0.0602153	1.13312e-08	-0.138308	0.0626667	0.0273117	0.213244	6	-0.261135	-0.0154813	0.87083	0.770177	0.984638	0.871(0.77,0.985)
cg17744110	19	CALM3	47107173	rs141049040	19	47072058	T	C	0.180982	-0.03374	0.01434	0.018578	0.264433	0.0419791	2.99268e-10	-0.127594	0.0578887	0.0275158	0.252997	11	-0.241056	-0.0141321	0.880211	0.785798	0.985967	0.88(0.786,0.986)
cg22157087	6	ESR1	152012887	rs3020333	6	152010254	G	A	0.468303	-0.02457	0.01114	0.0274157	0.991993	0.0253134	0	-0.0247683	0.0112477	0.0276596	0.224099	20	-0.0468138	-0.00272281	0.975536	0.954265	0.997281	0.976(0.954,0.997)
cg09654471	3	ITPR1	4624132	rs73102493	3	4623946	G	A	0.099182	-0.04276	0.01948	0.028119	-1.5109	0.0487677	9.54806e-211	0.028301	0.0129253	0.0285545	0.757179	20	0.00296741	0.0536346	1.02871	1.00297	1.0551	1.029(1.003,1.055)
cg06060522	20	CD40	44782039	rs6074044	20	44782142	T	C	0.109407	-0.03536	0.01611	0.0281838	1.06215	0.0433732	1.95333e-132	-0.033291	0.0152282	0.0288049	0.333992	20	-0.0631383	-0.00344373	0.967257	0.938814	0.996562	0.967(0.939,0.997)
cg11206526	20	CD40	44782126	rs6074044	20	44782142	T	C	0.109407	-0.03536	0.01611	0.0281838	0.932735	0.0449137	8.55874e-96	-0.03791	0.017368	0.029054	0.534971	20	-0.0719513	-0.00386872	0.9628	0.930576	0.996139	0.963(0.931,0.996)
cg05867154	10	PRKG1	52835002	rs2154281	10	53677635	G	A	0.276074	0.02812	0.01283	0.0284446	0.633152	0.0353168	7.15713e-72	0.0444127	0.0204146	0.0295896	0.981754	20	0.00440008	0.0844253	1.04541	1.00441	1.08809	1.045(1.004,1.088)
cg06433467	5	PIK3R1	67730071	rs116600738	5	67730110	A	G	0.0603272	0.05475	0.02507	0.0289734	1.34963	0.0657248	1.05746e-93	0.0405667	0.0186802	0.0298829	0.902778	20	0.00395351	0.0771799	1.0414	1.00396	1.08024	1.041(1.004,1.08)
cg02240665	17	RPTOR	78683272	rs9674559	17	78715608	G	A	0.223926	-0.03061	0.01349	0.0232809	-0.286477	0.0385687	1.10502e-13	0.10685	0.0492376	0.0300003	0.897453	20	0.0103443	0.203356	1.11277	1.0104	1.22551	1.113(1.01,1.226)
cg09123625	16	NTHL1	2097210	rs2369090	16	2091600	T	C	0.160532	-0.0361	0.01564	0.0209411	-0.287797	0.045532	2.60276e-10	0.125436	0.057854	0.0301478	0.138573	8	0.0120422	0.23883	1.13364	1.01211	1.26976	1.134(1.012,1.27)
cg00751100	16	PIEZO1	88787639	rs11645197	16	88791458	A	G	0.315951	0.02591	0.01187	0.0291072	0.609087	0.0340763	1.87344e-71	0.0425391	0.019633	0.0302565	0.972836	20	0.00405842	0.0810198	1.04346	1.00407	1.08439	1.043(1.004,1.084)
cg08300117	7	PPIA	44842568	rs6967982	7	44854784	C	A	0.179959	0.03244	0.01468	0.0271019	0.448789	0.0411604	1.11008e-27	0.0722834	0.0333753	0.0303283	0.393881	20	0.00686781	0.137699	1.07496	1.00689	1.14763	1.075(1.007,1.148)
cg06530441	22	CPT1B	51016950	rs131756	22	51021599	C	T	0.474438	-0.0242	0.0111	0.0291743	-0.532449	0.0310611	7.21437e-66	0.0454504	0.021015	0.0305598	0.0354619	20	0.004261	0.0866398	1.0465	1.00427	1.0905	1.046(1.004,1.091)
cg25134647	12	KRAS	25454990	rs4963868	12	25454814	T	C	0.431493	-0.02413	0.01117	0.0306902	1.2713	0.0152705	0	-0.0189806	0.00878924	0.0308096	0.590449	20	-0.0362075	-0.00175369	0.981198	0.96444	0.998248	0.981(0.964,0.998)
cg10490842	22	CPT1B	51016604	rs131756	22	51021599	C	T	0.474438	-0.0242	0.0111	0.0291743	-0.468205	0.0314069	2.93673e-50	0.0516868	0.0239597	0.0309875	0.0318147	20	0.00472579	0.0986478	1.05305	1.00474	1.10368	1.053(1.005,1.104)
cg00395296	22	NDUFA6	42481778	rs5758574	22	42481400	G	C	0.460123	0.0247	0.01113	0.0264241	0.291366	0.0325437	3.45706e-19	0.0847731	0.0393554	0.031237	0.587775	20	0.00763652	0.16191	1.08847	1.00767	1.17575	1.088(1.008,1.176)
cg08535600	3	OXTR	8810980	rs62243375	3	8810462	T	C	0.159509	0.03606	0.01578	0.0223357	0.31314	0.0489259	1.55077e-10	0.115156	0.0535085	0.0313886	0.0638895	5	0.0102793	0.220033	1.12205	1.01033	1.24612	1.122(1.01,1.246)
cg24577455	1	PRKCZ	2069012	rs11587831	1	2110848	G	T	0.218814	0.02855	0.01324	0.0309742	-0.935036	0.036421	2.34092e-145	-0.0305336	0.0142097	0.031652	0.9414	20	-0.0583846	-0.00268259	0.969928	0.943287	0.997321	0.97(0.943,0.997)
cg07715041	7	CYP3A5	99302981	rs2687081	7	99300758	G	A	0.0725971	0.045	0.02029	0.0266072	0.524842	0.0615163	1.44142e-17	0.0857401	0.0399441	0.0318329	0.852132	20	0.00744966	0.164031	1.08952	1.00748	1.17825	1.09(1.007,1.178)
cg25905215	4	NFKB1	103537858	rs4496586	4	103557311	C	G	0.461145	0.02484	0.01108	0.0250034	0.237562	0.0324352	2.40341e-13	0.104562	0.0487765	0.0320568	0.324981	20	0.00896006	0.200164	1.11022	1.009	1.2216	1.11(1.009,1.222)
cg17402325	7	KCNH2	150644866	rs113843864	7	150618509	A	G	0.253579	0.02817	0.01284	0.0281838	0.360642	0.0360382	1.41676e-23	0.0781107	0.0364487	0.0321108	0.381704	20	0.00667125	0.14955	1.08124	1.00669	1.16131	1.081(1.007,1.161)
cg24905316	10	ECHS1	135186343	rs4838722	10	135161180	C	T	0.0419223	-0.05778	0.02674	0.0306902	1.22732	0.0760265	1.26542e-58	-0.0470782	0.0219816	0.032217	0.211515	20	-0.0901621	-0.00399426	0.954013	0.913783	0.996014	0.954(0.914,0.996)
cg08948964	11	DRD2	113285594	rs11608109	11	113303448	G	C	0.388548	0.02528	0.01137	0.0261818	-0.243325	0.0322395	4.43956e-14	-0.103894	0.048713	0.0329431	0.554454	19	-0.199371	-0.00841652	0.901321	0.819246	0.991619	0.901(0.819,0.992)
cg22366001	1	PRKCZ	2066006	rs11587831	1	2110848	G	T	0.218814	0.02855	0.01324	0.0309742	0.544504	0.03881	1.02138e-44	0.052433	0.0246012	0.0330629	0.938124	20	0.00421465	0.100651	1.05383	1.00422	1.10589	1.054(1.004,1.106)
cg19443786	17	NOS2	26124907	rs28998802	17	26124908	A	G	0.159509	-0.03437	0.01614	0.033266	-1.55246	0.032489	0	0.0221391	0.0104067	0.0333885	0.77379	20	0.00174197	0.0425362	1.02239	1.00174	1.04345	1.022(1.002,1.043)
cg07194846	22	TXNRD2	19930177	rs737864	22	19930159	T	C	0.282209	-0.02679	0.01231	0.0295801	-0.361919	0.0365927	4.57875e-23	0.0740221	0.0348268	0.0335504	0.487132	19	0.00576157	0.142283	1.07683	1.00578	1.1529	1.077(1.006,1.153)
cg24164254	9	RXRA	137329341	rs4842194	9	137330560	C	T	0.339468	-0.02605	0.01187	0.0282488	-0.29352	0.0347819	3.20394e-17	0.0887503	0.0417853	0.0336734	0.803484	18	0.00685111	0.170649	1.09281	1.00687	1.18607	1.093(1.007,1.186)
cg04839131	7	KCNH2	150644715	rs2968863	7	150623137	T	C	0.252556	0.02787	0.01283	0.0297852	0.32342	0.035317	5.30519e-20	0.0861728	0.0407706	0.0345492	0.344418	20	0.00626242	0.166083	1.08999	1.00628	1.18067	1.09(1.006,1.181)
cg17968347	7	SERPINE1	100777740	rs2227679	7	100776302	T	C	0.449898	0.02457	0.01119	0.028119	-0.245197	0.031945	1.64638e-14	-0.100205	0.0474673	0.0347694	0.0338942	17	-0.193241	-0.00716909	0.904652	0.824283	0.992857	0.905(0.824,0.993)
cg22039898	1	GPX7	53064066	rs835341	1	53064012	A	G	0.41002	-0.02364	0.01112	0.0335738	0.564099	0.0315536	1.76546e-71	-0.0419075	0.0198517	0.0347701	0.0638712	20	-0.0808168	-0.00299817	0.958958	0.922363	0.997006	0.959(0.922,0.997)
cg17283022	1	GLUL	182361509	rs3895340	1	182359578	C	A	0.546012	0.0235	0.01112	0.0345144	1.02391	0.024415	0	0.0229512	0.0108741	0.034804	0.043831	20	0.00163796	0.0442644	1.02322	1.00164	1.04526	1.023(1.002,1.045)
cg25010508	6	VEGFA	43726326	rs4711748	6	43694598	T	C	0.231084	0.02984	0.01331	0.0250034	-0.24372	0.0393099	5.64737e-10	-0.122436	0.0580726	0.0350034	0.734054	5	-0.236258	-0.0086137	0.884763	0.789577	0.991423	0.885(0.79,0.991)
cg14896608	17	RPA1	1799628	rs12051574	17	1799600	A	G	0.0797546	-0.04495	0.02106	0.0328095	-0.732548	0.0578533	9.58156e-37	0.0613612	0.0291545	0.0353186	0.108139	16	0.00421838	0.118504	1.06328	1.00423	1.12581	1.063(1.004,1.126)
cg25644478	3	LTF	46521313	rs56288081	3	46548702	C	G	0.0848671	0.04257	0.01979	0.0314775	-0.53227	0.054017	6.60332e-23	-0.0799782	0.038056	0.0355889	0.327962	20	-0.154568	-0.00538844	0.923136	0.856785	0.994626	0.923(0.857,0.995)
cg09739904	12	PAH	103310839	rs1522296	12	103310787	A	G	0.310838	-0.02518	0.01191	0.034435	-0.587908	0.0338968	2.18695e-67	0.0428298	0.0204082	0.0358473	0.34012	20	0.00282973	0.0828299	1.04376	1.00283	1.08636	1.044(1.003,1.086)
cg21937169	7	ASL	65541137	rs13247295	7	65550677	C	T	0.427403	-0.02402	0.01124	0.0325837	0.35507	0.0325735	1.14511e-27	-0.0676486	0.0322583	0.0359855	0.12333	11	-0.130875	-0.00442233	0.934589	0.877328	0.995587	0.935(0.877,0.996)
cg07363185	2	APOB	21346839	rs11687710	2	21371068	C	T	0.297546	-0.02629	0.01174	0.0250611	0.195307	0.0333891	4.93258e-09	-0.134609	0.0643649	0.0364979	0.671952	4	-0.260764	-0.0084538	0.874058	0.770463	0.991582	0.874(0.77,0.992)
cg11525980	11	PC	66650515	rs896438	11	66650852	T	C	0.0695297	-0.04723	0.02224	0.0336512	0.798378	0.0673807	2.18404e-32	-0.0591574	0.0283004	0.0365871	0.0605347	20	-0.114626	-0.00368862	0.942558	0.891699	0.996318	0.943(0.892,0.996)
cg13159071	7	AKR1B1	134134721	rs10954455	7	134132452	C	G	0.421268	-0.02382	0.0113	0.0349945	-0.417676	0.0327336	2.74768e-37	0.0570299	0.0274212	0.0375462	0.0120481	20	0.00328435	0.110775	1.05869	1.00329	1.11714	1.059(1.003,1.117)
cg26183504	5	PIK3R1	67648495	rs12108976	5	67651015	C	A	0.091002	0.04254	0.01988	0.032434	-0.482829	0.0550787	1.84854e-18	-0.0881057	0.0423829	0.0376356	0.0177464	5	-0.171176	-0.00503522	0.915664	0.842673	0.994977	0.916(0.843,0.995)
cg06008330	7	ASL	65541103	rs780998	7	65548493	A	G	0.427403	-0.0236	0.01124	0.0358096	0.444262	0.0319982	7.92179e-44	-0.0531218	0.0255881	0.0378904	0.140408	10	-0.103274	-0.00296912	0.948265	0.901879	0.997035	0.948(0.902,0.997)
cg19405842	1	PRKCZ	2038661	rs3128334	1	2038662	G	A	0.362986	-0.02387	0.01151	0.0380189	1.29086	0.0190014	0	-0.0184915	0.00892069	0.0381831	0.100091	20	-0.0359761	-0.00100695	0.981678	0.964663	0.998994	0.982(0.965,0.999)
cg00192773	16	MAPK3	30131641	rs116922328	16	29965785	A	G	0.0848671	-0.04927	0.02238	0.0276694	-0.392381	0.0641216	9.39706e-10	0.125567	0.0606153	0.0383086	0.294066	7	0.00676101	0.244373	1.13379	1.00678	1.27682	1.134(1.007,1.277)
cg00107488	22	TXNRD2	19930437	rs2020917	22	19928884	T	C	0.281186	-0.02667	0.01236	0.0309029	-0.261874	0.0357713	2.46527e-13	0.101843	0.0492058	0.0384772	0.467047	11	0.00539963	0.198286	1.10721	1.00541	1.21931	1.107(1.005,1.219)
cg02884928	14	AKT1	105251610	rs2494751	14	105262961	G	A	0.093047	-0.04498	0.02164	0.0376704	-1.02235	0.0579427	1.12862e-69	0.0439967	0.0213133	0.0389908	0.229496	17	0.00222263	0.0857708	1.04498	1.00223	1.08956	1.045(1.002,1.09)
cg07305514	2	STK25	242470507	rs12467671	2	242176587	C	T	0.0633947	0.047	0.02199	0.0325837	0.472454	0.0627283	5.00619e-14	0.0994806	0.048382	0.0397682	0.786878	20	0.00465188	0.194309	1.1046	1.00466	1.21447	1.105(1.005,1.214)
cg26887085	6	CNR1	88861706	rs9450898	6	88864063	T	C	0.158487	-0.03062	0.01453	0.035156	0.381582	0.0408437	9.4097e-21	-0.0802449	0.039035	0.03981	0.704099	11	-0.156753	-0.0037363	0.92289	0.854915	0.996271	0.923(0.855,0.996)
cg15703690	7	IL6	22766992	rs4719709	7	22716524	C	T	0.346626	0.02543	0.01188	0.0322849	-0.241258	0.0340482	1.38261e-12	-0.105406	0.0514398	0.0404512	0.650995	20	-0.206228	-0.00458399	0.899959	0.813648	0.995426	0.9(0.814,0.995)
cg15192041	11	CCND1	69414923	rs1872568	11	69418138	G	A	0.279141	0.02602	0.01253	0.0378443	-0.444479	0.0355553	7.36755e-36	-0.0585404	0.0285766	0.0405067	0.524537	20	-0.114551	-0.00253026	0.94314	0.891767	0.997473	0.943(0.892,0.997)
cg15114328	1	GLUL	182361557	rs3895340	1	182359578	C	A	0.546012	0.0235	0.01112	0.0345144	0.184484	0.0226125	3.3917e-16	0.127382	0.0622656	0.040777	0.0776721	20	0.00534142	0.249423	1.13585	1.00536	1.28328	1.136(1.005,1.283)
cg22719623	6	OPRM1	154360732	rs1799971	6	154360797	G	A	0.163599	-0.03527	0.01671	0.034914	0.406931	0.0506448	9.35751e-16	-0.0866732	0.0424566	0.041206	0.638248	19	-0.169888	-0.00345826	0.916977	0.843759	0.996548	0.917(0.844,0.997)
cg08104845	1	GLUL	182356337	rs12081987	1	182340591	A	G	0.539877	0.02418	0.01113	0.0298538	0.189709	0.031829	2.51846e-09	0.127458	0.0624447	0.0412368	0.631215	4	0.00506639	0.24985	1.13594	1.00508	1.28383	1.136(1.005,1.284)
cg23207412	1	CPT2	53638985	rs3102042	1	53643674	A	G	0.298569	0.02655	0.01261	0.0352371	0.303926	0.0369407	1.91301e-16	0.0873568	0.0428274	0.0413762	0.370945	5	0.0034151	0.171299	1.09129	1.00342	1.18684	1.091(1.003,1.187)
cg00106609	22	MAPK11	50714562	rs6010225	22	50714541	G	A	0.458078	-0.02301	0.01119	0.0397192	0.510122	0.0317763	5.398e-58	-0.0451069	0.0221151	0.0413866	0.885707	20	-0.0884525	-0.0017613	0.955895	0.915347	0.99824	0.956(0.915,0.998)
cg25816739	2	POMC	25354610	rs112547779	2	25362584	A	G	0.0286299	0.06306	0.03057	0.0391742	1.15201	0.0959054	3.0756e-33	0.0547391	0.0269247	0.0420479	0.0366951	12	0.00196669	0.107512	1.05626	1.00197	1.1135	1.056(1.002,1.114)
cg20408276	2	CYP1B1	38300586	rs10178134	2	38308068	A	G	0.291411	-0.02563	0.01244	0.039355	0.42952	0.0365867	7.96776e-32	-0.0596713	0.0294052	0.0424301	0.0609071	20	-0.117305	-0.00203711	0.942074	0.889313	0.997965	0.942(0.889,0.998)
cg22611504	10	PRKG1	52750754	rs6480581	10	53672743	C	T	0.281186	0.02629	0.01276	0.039355	0.419594	0.0363783	8.87133e-31	0.0626558	0.0308917	0.0425358	0.9913	20	0.00210807	0.123204	1.06466	1.00211	1.13111	1.065(1.002,1.131)
cg02484210	7	NPY	24325371	rs16468	7	24337244	T	G	0.417178	-0.02446	0.01134	0.0309742	-0.195169	0.032773	2.59781e-09	0.125327	0.0617973	0.0425565	0.86537	7	0.00420429	0.24645	1.13352	1.00421	1.27947	1.134(1.004,1.279)
cg06070002	1	PRDX1	45986120	rs487174	1	46009536	A	G	0.0817996	-0.03809	0.01846	0.0390841	0.561338	0.0537855	1.68726e-25	-0.0678557	0.0335223	0.0429497	0.955151	18	-0.133559	-0.00215199	0.934395	0.874975	0.99785	0.934(0.875,0.998)
cg26824091	6	GLO1	38670437	rs146765847	6	38624556	T	C	0.0306748	-0.0743	0.03614	0.0398107	1.1365	0.10034	9.70069e-30	-0.0653762	0.032319	0.0430895	0.890664	20	-0.128721	-0.00203096	0.936715	0.879219	0.997971	0.937(0.879,0.998)
cg14484274	17	IGF2BP1	47090616	rs62078411	17	47138325	A	G	0.186094	0.02885	0.0142	0.0420727	0.714691	0.0388376	1.26513e-75	0.0403671	0.0199895	0.0434436	0.508721	20	0.00118768	0.0795465	1.04119	1.00119	1.0828	1.041(1.001,1.083)
cg13492133	1	NCF2	183516266	rs11802011	1	183446104	A	G	0.097137	0.03507	0.01674	0.0362243	-0.355665	0.0473723	6.00984e-14	-0.098604	0.0488648	0.0436021	0.537837	8	-0.194379	-0.00282899	0.906101	0.823346	0.997175	0.906(0.823,0.997)
cg07057744	17	ALOX15	4545074	rs9897878	17	4566009	T	G	0.0572597	0.05433	0.02522	0.0311889	-0.472926	0.0822579	8.96088e-09	-0.114881	0.0569482	0.0436661	0.188447	8	-0.226499	-0.00326253	0.891472	0.79732	0.996743	0.891(0.797,0.997)
cg23838231	2	CYP1B1	38306612	rs4646430	2	38306415	G	C	0.290389	-0.0252	0.01242	0.042462	-0.669057	0.0357157	2.67313e-78	0.037665	0.018672	0.0436759	0.662302	20	0.00106788	0.0742621	1.03838	1.00107	1.07709	1.038(1.001,1.077)
cg02162897	2	CYP1B1	38300537	rs10178134	2	38308068	A	G	0.291411	-0.02563	0.01244	0.039355	0.353389	0.0370914	1.61085e-21	-0.0725263	0.0360157	0.0440365	0.0787557	20	-0.143117	-0.00193553	0.930041	0.866653	0.998066	0.93(0.867,0.998)
cg13349472	2	POMC	25427451	rs113389176	2	25376681	A	G	0.0276074	0.06491	0.03084	0.0353183	0.672536	0.098497	8.61152e-12	0.0965153	0.0479855	0.0442891	0.233856	8	0.00246372	0.190567	1.10133	1.00247	1.20994	1.101(1.002,1.21)
cg07470634	12	PXN	120666924	rs3845191	12	120667099	G	T	0.241309	0.02663	0.01302	0.0409261	-0.38665	0.0387495	1.89888e-23	-0.0688737	0.034374	0.045107	0.666018	20	-0.136247	-0.00150066	0.933445	0.872627	0.9985	0.933(0.873,0.999)
cg23019125	17	RPTOR	78820391	rs2248502	17	78821572	A	G	0.152352	-0.02888	0.01431	0.0435512	-0.652974	0.0395924	4.16003e-61	0.0442284	0.0220786	0.045153	0.978876	20	0.000954344	0.0875025	1.04522	1.00095	1.09144	1.045(1.001,1.091)
cg23809645	2	POMC	25383851	rs3754861	2	25393722	C	A	0.0787321	0.04417	0.02189	0.0436516	-1.0566	0.0652905	6.64128e-59	-0.0418039	0.0208778	0.0452512	0.123217	20	-0.0827244	-0.000883412	0.959058	0.920605	0.999117	0.959(0.921,0.999)
cg07074666	2	POMC	25354776	rs112547779	2	25362584	A	G	0.0286299	0.06306	0.03057	0.0391742	0.788866	0.0960819	2.20543e-16	0.0799375	0.0399562	0.0454324	0.063673	7	0.00162335	0.158252	1.08322	1.00162	1.17146	1.083(1.002,1.171)
cg26804772	1	GADD45A	68084465	rs72682840	1	68084555	T	C	0.0725971	-0.04946	0.02445	0.0430527	-0.986396	0.0736829	7.19876e-41	0.0501421	0.0250686	0.045479	0.448094	20	0.00100764	0.0992766	1.05142	1.00101	1.10437	1.051(1.001,1.104)
cg18382753	5	SLC1A3	36693158	rs1025288	5	36702864	A	C	0.353783	0.02317	0.01149	0.0437522	0.480287	0.0325558	2.95429e-49	0.048242	0.0241457	0.0457212	0.896612	20	0.000916428	0.0955676	1.04942	1.00092	1.10028	1.049(1.001,1.1)
cg01400822	1	GPX7	53067365	rs3753754	1	53070393	C	T	0.417178	-0.02261	0.01113	0.0421697	-0.358504	0.0328026	8.36502e-28	0.0630676	0.0315774	0.0457994	0.106582	20	0.0011759	0.124959	1.0651	1.00118	1.1331	1.065(1.001,1.133)
cg02977042	17	RPTOR	78501207	rs72855137	17	78501027	A	G	0.213701	0.02885	0.01407	0.0402717	-0.349534	0.0404998	6.10796e-18	-0.0825385	0.0413741	0.0460503	0.529655	16	-0.163632	-0.00144526	0.920776	0.849055	0.998556	0.921(0.849,0.999)
cg13719243	10	PRKG1	52750743	rs6480581	10	53672743	C	T	0.281186	0.02629	0.01276	0.039355	0.296704	0.0372788	1.73355e-15	0.0886068	0.0444234	0.0460869	0.930601	10	0.00153694	0.175677	1.09265	1.00154	1.19205	1.093(1.002,1.192)
cg24533720	7	EIF2AK1	6099233	rs17136307	7	6064799	T	C	0.4591	0.02399	0.01122	0.032434	0.18086	0.0327956	3.49237e-08	0.132644	0.0665365	0.0462009	0.0283433	5	0.00223246	0.263056	1.14184	1.00223	1.3009	1.142(1.002,1.301)
cg10681525	3	ADIPOQ	186570987	rs79416917	3	186579871	T	C	0.133947	-0.03638	0.01731	0.0355631	-0.328422	0.0522126	3.17273e-10	0.110772	0.0555708	0.0462231	0.168298	4	0.00185323	0.219691	1.11714	1.00185	1.24569	1.117(1.002,1.246)
cg20394284	9	JAK2	4984206	rs10758669	9	4981602	C	A	0.354806	-0.02334	0.01165	0.0451856	0.60539	0.0325707	4.09647e-77	-0.0385537	0.0193553	0.0463825	0.993959	20	-0.0764901	-0.000617312	0.96218	0.926362	0.999383	0.962(0.926,0.999)
cg06934468	14	AKT1	105248634	rs36214921	14	105261414	C	G	0.285276	-0.02469	0.01216	0.0422669	0.352547	0.0353532	2.01808e-23	-0.0700332	0.0351996	0.0466345	0.41394	12	-0.139024	-0.00104198	0.932363	0.870207	0.998959	0.932(0.87,0.999)
cg14187409	7	CHCHD2	56174376	rs6964563	7	55957708	T	C	0.156442	-0.02887	0.01395	0.0385478	-0.290349	0.0402281	5.2925e-13	0.0994321	0.0499817	0.0466605	0.302781	20	0.00146797	0.197396	1.10454	1.00147	1.21823	1.105(1.001,1.218)
cg16834011	22	TXNRD2	19931790	rs8140265	22	19921641	A	G	0.281186	-0.0256	0.01236	0.0382825	-0.258283	0.0365141	1.51064e-12	0.0991161	0.0498638	0.0468408	0.592312	9	0.00138305	0.196849	1.10419	1.00138	1.21756	1.104(1.001,1.218)
cg17976121	11	CCND1	69451115	rs1352075	11	69457293	T	C	0.511247	0.02226	0.01112	0.0452898	-0.474109	0.0309698	6.68095e-53	-0.0469512	0.0236542	0.0471555	0.578801	20	-0.0933134	-0.000588968	0.954134	0.910908	0.999411	0.954(0.911,0.999)
cg06860277	22	TXNRD2	19930072	rs2078748	22	19925414	G	A	0.281186	-0.02587	0.01236	0.0362243	-0.217785	0.0348136	3.95607e-10	0.118787	0.0598455	0.0471566	0.37914	8	0.00148982	0.236084	1.12613	1.00149	1.26628	1.126(1.001,1.266)
cg05925894	1	DDAH1	85931301	rs12032315	1	85927407	T	C	0.115542	0.03392	0.01675	0.0428548	-0.457248	0.0475454	6.77267e-22	-0.0741829	0.0374355	0.0475219	0.603764	20	-0.147556	-0.00080932	0.928502	0.862814	0.999191	0.929(0.863,0.999)
cg02420927	3	RAF1	12703582	rs2344825	3	12619083	A	G	0.374233	0.02363	0.01158	0.0413048	0.155099	0.0191976	6.52598e-16	0.152354	0.0770067	0.0478774	0.278539	19	0.00142087	0.303287	1.16457	1.00142	1.3543	1.165(1.001,1.354)
cg02284802	17	RPTOR	78818578	rs2589151	17	78822959	G	A	0.159509	-0.02859	0.01418	0.0437522	0.414149	0.0403948	1.15277e-24	-0.0690331	0.0348947	0.0478917	0.476618	13	-0.137427	-0.000639488	0.933296	0.871598	0.999361	0.933(0.872,0.999)
cg26860970	6	VARS2	30881658	rs9264490	6	31232578	G	A	0.225971	0.02555	0.0126	0.0425598	0.301153	0.0355058	2.21759e-17	0.0848406	0.0430183	0.0485869	0.122201	20	0.000524732	0.169156	1.08854	1.00052	1.18431	1.089(1.001,1.184)
cg27134910	2	SLC8A1	40581030	rs58391222	2	40613987	C	T	0.0132924	-0.07577	0.03817	0.0472063	1.98141	0.117265	4.74306e-64	-0.0382404	0.0193965	0.0486658	0.840067	17	-0.0762575	-0.00022326	0.962482	0.926578	0.999777	0.962(0.927,1)
cg05061471	11	CALCA	14994561	rs1496165	11	14997489	T	C	0.282209	-0.02552	0.01216	0.0358096	0.202085	0.0352166	9.56068e-09	-0.126283	0.0640707	0.0487238	0.404425	5	-0.251862	-0.000704428	0.881365	0.777352	0.999296	0.881(0.777,0.999)
cg11752250	14	ARG2	68089471	rs67778250	14	68088616	A	C	0.248466	0.02646	0.01293	0.040738	0.289254	0.0398243	3.77896e-13	0.0914767	0.0464415	0.0488708	0.261027	16	0.00045136	0.182502	1.09579	1.00045	1.20022	1.096(1,1.2)
cg26467571	6	VARS2	30882355	rs9264490	6	31232578	G	A	0.225971	0.02555	0.0126	0.0425598	0.282467	0.0345632	3.02112e-16	0.090453	0.0459596	0.0490566	0.665781	20	0.000372184	0.180534	1.09467	1.00037	1.19786	1.095(1,1.198)
cg13676215	7	AHR	17337976	rs10249788	7	17338147	T	C	0.130879	0.03191	0.01584	0.0439542	0.418871	0.0468459	3.84067e-19	0.076181	0.0387638	0.0493843	0.407068	20	0.000203952	0.152158	1.07916	1.0002	1.16434	1.079(1,1.164)
cg20807790	2	POMC	25384762	rs3754861	2	25393722	C	A	0.0787321	0.04417	0.02189	0.0436516	-0.575964	0.0672333	1.0654e-17	-0.0766888	0.0390459	0.0495222	0.115692	20	-0.153219	-0.000158836	0.926178	0.857942	0.999841	0.926(0.858,1)
cg18814083	8	CLU	27445941	rs7465418	8	27447324	T	C	0.0265849	-0.068	0.03452	0.0488652	-2.25376	0.0890931	3.47476e-141	0.0301718	0.015363	0.0495386	0.70797	20	6.032e-05	0.0602833	1.03063	1.00006	1.06214	1.031(1,1.062)
cg15300856	21	CBS	44497019	rs2850144	21	44496976	C	G	0.356851	0.02301	0.01169	0.0489779	-0.788659	0.03179	7.27869e-136	-0.0291761	0.0148692	0.0497412	0.030428	20	-0.0583197	-3.2468e-05	0.971245	0.943348	0.999968	0.971(0.943,1)
cg11458974	22	HMOX1	35776686	rs2269533	22	35786182	G	A	0.440695	0.02239	0.01122	0.0459198	0.332943	0.031086	9.09774e-27	0.0672487	0.0342794	0.0497878	0.422245	12	6.1076e-05	0.134436	1.06956	1.00006	1.14389	1.07(1,1.144)
cg20255370	15	EIF2AK4	40268687	rs12900686	15	40260708	T	C	0.328221	-0.02345	0.0119	0.0487529	-0.649605	0.0319804	9.94908e-92	0.0360989	0.0184048	0.0498347	0.195696	20	2.5492e-05	0.0721723	1.03676	1.00003	1.07484	1.037(1,1.075)
cg16555181	6	VARS2	30881643	rs9264490	6	31232578	G	A	0.225971	0.02555	0.0126	0.0425598	0.272666	0.0353713	1.27124e-14	0.0937044	0.0477824	0.0498716	0.130262	20	5.0896e-05	0.187358	1.09824	1.00005	1.20606	1.098(1,1.206)
cg04073265	5	SLC6A3	1442923	rs11750173	5	1460131	T	C	0.262781	0.0265017	0.0118486	0.0253058	-0.320847	0.036326	1.02428e-18	-0.0825992	0.0380948	0.0301396	0.0239951	16	-0.157265	-0.00793339	0.92072	0.854478	0.992098	0.921(0.854,0.992)
cg14780427	17	RPTOR	78754372	rs9915667	17	78754340	A	G	0.440695	-0.0213997	0.00984751	0.0297721	0.852757	0.0278206	2.48555e-206	-0.0250947	0.0115768	0.030184	0.393528	20	-0.0477852	-0.00240417	0.975218	0.953339	0.997599	0.975(0.953,0.998)
cg25777714	19	MAP2K2	4102976	rs350908	19	4102920	T	C	0.439673	-0.0211052	0.00961788	0.0282091	-0.282024	0.0219685	1.00878e-37	0.0748348	0.0345977	0.0305412	0.11156	20	0.00702331	0.142646	1.07771	1.00705	1.15332	1.078(1.007,1.153)
cg00924017	1	GSTM2	110186027	rs12137743	1	110253555	T	C	0.341513	0.0214949	0.00971452	0.0269215	0.331414	0.0338309	1.16914e-22	0.0648582	0.0300508	0.0309055	0.626142	14	0.00595863	0.123758	1.06701	1.00598	1.13174	1.067(1.006,1.132)
cg09199225	6	AGER	32149260	rs115244420	6	33045735	T	C	0.0265849	0.155972	0.0693466	0.0245019	-1.2452	0.165585	5.47664e-14	-0.125259	0.0581287	0.0311737	0.738687	3	-0.239191	-0.0113267	0.882268	0.787264	0.988737	0.882(0.787,0.989)
cg01999046	9	TRAF2	139779708	rs10747039	9	139780499	G	A	0.254601	-0.0230453	0.0105758	0.0293265	0.497721	0.0354782	1.037e-44	-0.0463016	0.0215032	0.0312998	0.691369	20	-0.0884479	-0.00415533	0.954754	0.915351	0.995853	0.955(0.915,0.996)
cg15584071	19	SDHAF1	36484913	rs7247214	19	36489149	A	G	0.162577	-0.0278457	0.01249	0.0257846	-0.401112	0.0491259	3.2148e-16	0.0694213	0.0322783	0.0314993	0.100212	9	0.00615583	0.132687	1.07189	1.00617	1.14189	1.072(1.006,1.142)
cg02123734	10	ERCC6	50649666	rs2377902	10	50757504	G	A	0.411043	0.0209021	0.0096374	0.030094	-0.471374	0.0327433	5.47977e-47	-0.0443429	0.0206761	0.0319808	0.678967	20	-0.0848681	-0.00381774	0.956626	0.918633	0.99619	0.957(0.919,0.996)
cg14078231	1	CASP9	15850601	rs75461554	1	15810172	T	C	0.187117	-0.0248959	0.0115631	0.0313141	0.770108	0.0339891	1.17673e-113	-0.0323278	0.0150825	0.0320817	0.60338	20	-0.0618895	-0.0027661	0.968189	0.939987	0.997238	0.968(0.94,0.997)
cg16445842	18	BCL2	60986860	rs949037	18	60979013	A	G	0.416155	0.0215796	0.00968615	0.0258887	-0.243819	0.0315424	1.07654e-14	-0.0885066	0.0413439	0.0322949	0.499709	11	-0.169541	-0.00747256	0.915297	0.844052	0.992555	0.915(0.844,0.993)
cg09177106	11	CCND1	69451645	rs1385874	11	69451580	G	A	0.494888	0.0210144	0.00948081	0.0266557	-0.263383	0.032152	2.5732e-16	-0.0797865	0.0372907	0.0323886	0.139296	15	-0.152876	-0.00669673	0.923313	0.858236	0.993326	0.923(0.858,0.993)
cg21932452	7	NOS3	150702471	rs2070744	7	150690079	C	T	0.432515	0.0231803	0.0100421	0.0209817	0.186144	0.0328642	1.47847e-08	0.124529	0.058256	0.0325482	0.0119718	7	0.0103472	0.238711	1.13261	1.0104	1.26961	1.133(1.01,1.27)
cg24002541	10	ERCC6	50649795	rs2377902	10	50757504	G	A	0.411043	0.0209021	0.0096374	0.030094	-0.417115	0.0330399	1.54562e-36	-0.0501111	0.0234434	0.0325542	0.853772	20	-0.0960602	-0.00416204	0.951124	0.908409	0.995847	0.951(0.908,0.996)
cg16484473	10	ERCC6	50649723	rs2377902	10	50757504	G	A	0.411043	0.0209021	0.0096374	0.030094	-0.407932	0.0332246	1.189e-34	-0.0512392	0.0239908	0.0326968	0.897329	20	-0.0982612	-0.00421723	0.950051	0.906412	0.995792	0.95(0.906,0.996)
cg23974023	2	IL1A	113544294	rs3783515	2	113545834	G	A	0.388548	0.0235511	0.0104297	0.0239403	0.208118	0.0323826	1.30271e-10	0.113162	0.0531176	0.0331379	0.495195	15	0.0090515	0.217272	1.11981	1.00909	1.24268	1.12(1.009,1.243)
cg03466525	10	ERCC6	50650021	rs2377902	10	50757504	G	A	0.411043	0.0209021	0.0096374	0.030094	-0.377985	0.0333051	7.48733e-30	-0.0552988	0.0259582	0.0331467	0.853178	20	-0.106177	-0.00442073	0.946202	0.899266	0.995589	0.946(0.899,0.996)
cg14500854	10	PRKG1	53754288	rs1937679	10	53677838	G	A	0.152352	-0.0289772	0.0131682	0.0277683	-0.36477	0.0437422	7.48628e-17	0.0794396	0.0373358	0.0333612	0.160472	14	0.00626143	0.152618	1.08268	1.00628	1.16488	1.083(1.006,1.165)
cg09464728	17	CYGB	74533239	rs9908979	17	74645486	G	T	0.360941	0.0211126	0.00947195	0.0258167	-0.235299	0.0337767	3.2535e-12	-0.0897267	0.0422653	0.033759	0.825827	20	-0.172567	-0.00688671	0.914181	0.841502	0.993137	0.914(0.842,0.993)
cg02773436	10	ERCC6	50650248	rs2377902	10	50757504	G	A	0.411043	0.0209021	0.0096374	0.030094	-0.335777	0.0334055	9.04372e-24	-0.0622499	0.0293623	0.0340009	0.77967	16	-0.1198	-0.00469979	0.939648	0.887098	0.995311	0.94(0.887,0.995)
cg19300650	1	FMO1	171189771	rs28369794	1	171154303	C	A	0.179959	0.0262189	0.0120979	0.0302169	-0.407327	0.0407329	1.52466e-23	-0.0643682	0.0303902	0.0341703	0.550896	14	-0.123933	-0.00480341	0.93766	0.883439	0.995208	0.938(0.883,0.995)
cg01188578	2	HADHA	26464058	rs12185726	2	26464059	G	A	0.291411	-0.021457	0.0101273	0.034113	1.4306	0.0170402	0	-0.0149986	0.00708131	0.0341705	0.289058	20	-0.028878	-0.00111923	0.985113	0.971535	0.998881	0.985(0.972,0.999)
cg12474444	5	TERT	1298644	rs10462706	5	1343794	T	C	0.153374	-0.0256421	0.0120454	0.0332728	-0.876138	0.0415003	6.2225e-99	0.0292672	0.013818	0.0341711	0.185263	20	0.00218392	0.0563505	1.0297	1.00219	1.05797	1.03(1.002,1.058)
cg02716646	2	POMC	25384293	rs6751851	2	25381148	A	G	0.0521472	-0.0458577	0.0207065	0.0267837	-0.720325	0.0994187	4.31278e-13	0.0636625	0.030059	0.0341817	0.0128538	17	0.00474686	0.122578	1.06573	1.00476	1.13041	1.066(1.005,1.13)
cg10151162	16	PDIA2	333104	rs394128	16	337871	C	T	0.215746	-0.0251736	0.0116152	0.030212	-0.387447	0.0391439	4.24651e-23	0.064973	0.0306891	0.034248	0.173438	20	0.00482236	0.125124	1.06713	1.00483	1.13329	1.067(1.005,1.133)
cg25478614	3	SST	187387866	rs17796022	3	187387658	C	T	0.0746421	0.0340064	0.0159059	0.0325192	-0.819842	0.0656419	8.506e-36	-0.0414792	0.0196834	0.0350897	0.987992	6	-0.0800587	-0.00289974	0.959369	0.923062	0.997104	0.959(0.923,0.997)
cg18981758	22	PLA2G6	38530712	rs77591260	22	38191908	T	G	0.0265849	0.0620954	0.0284663	0.0291568	-0.900336	0.110745	4.30038e-16	-0.0689691	0.0327358	0.0351312	0.772447	5	-0.133131	-0.00480693	0.933356	0.87535	0.995205	0.933(0.875,0.995)
cg02274974	1	NLRP3	247569791	rs4317844	1	247564856	T	C	0.486708	-0.020136	0.00953758	0.0347528	0.764207	0.0294119	7.72233e-149	-0.0263489	0.0125215	0.035353	0.700009	20	-0.050891	-0.00180676	0.973995	0.950382	0.998195	0.974(0.95,0.998)
cg19576738	4	FGF2	123751635	rs13122694	4	123707937	T	A	0.243354	0.0244992	0.0114738	0.0327431	-0.440071	0.0368666	7.6044e-33	-0.055671	0.0264865	0.0355649	0.394844	20	-0.107585	-0.00375746	0.94585	0.898001	0.99625	0.946(0.898,0.996)
cg26104932	2	CYP27A1	219647360	rs7573075	2	219630666	G	A	0.468303	0.0204759	0.00949534	0.0310506	0.30213	0.0327	2.47791e-20	0.0677718	0.0322726	0.0357307	0.0508852	18	0.0045175	0.131026	1.07012	1.00453	1.14	1.07(1.005,1.14)
cg16564940	17	ACADVL	7117310	rs11867639	17	7103074	G	A	0.400818	-0.0219732	0.00989892	0.026435	0.211543	0.0329144	1.30091e-10	-0.103871	0.0495062	0.0358925	0.0952903	20	-0.200903	-0.00683885	0.901342	0.817992	0.993184	0.901(0.818,0.993)
cg10045137	2	POMC	25383940	rs6545951	2	25343125	T	C	0.0480573	-0.0438008	0.0207586	0.0348578	-1.71319	0.0960368	3.52645e-71	0.0255668	0.0122014	0.0361354	0.0150172	20	0.00165206	0.0494815	1.0259	1.00165	1.05073	1.026(1.002,1.051)
cg27009556	16	PLCG2	81813969	rs4410068	16	81814053	A	G	0.177914	-0.0273911	0.0129068	0.0338189	0.597362	0.0463087	4.52664e-38	-0.0458534	0.0218968	0.0362536	0.0508778	20	-0.0887711	-0.00293567	0.955182	0.915055	0.997069	0.955(0.915,0.997)
cg26175971	2	CYP27A1	219647167	rs141941813	2	219632749	C	A	0.462168	0.0204778	0.00949538	0.0310363	0.287499	0.0332868	5.76899e-18	0.0712274	0.0340415	0.0364057	0.23557	16	0.00450606	0.137949	1.07383	1.00452	1.14792	1.074(1.005,1.148)
cg19389372	19	SDHAF1	36485356	rs4805149	19	36483832	T	C	0.162577	-0.0269562	0.0125378	0.0315559	-0.44391	0.0493939	2.53728e-19	0.0607245	0.029041	0.0365288	0.0565196	9	0.00380414	0.117645	1.06261	1.00381	1.12484	1.063(1.004,1.125)
cg04809597	15	SMAD3	67357361	rs11633026	15	67357758	T	C	0.0940695	-0.0345863	0.0160607	0.0312817	0.459658	0.0531863	5.504e-18	-0.0752436	0.0360089	0.0366554	0.619397	11	-0.145821	-0.00466616	0.927518	0.864312	0.995345	0.928(0.864,0.995)
cg17328659	16	STUB1	729498	rs12599315	16	729831	T	C	0.391616	0.0210785	0.00954102	0.0271569	0.219513	0.0341628	1.31442e-10	0.0960239	0.0459618	0.0366889	0.274981	13	0.00593877	0.186109	1.10079	1.00596	1.20455	1.101(1.006,1.205)
cg19469731	17	RPA1	1800536	rs5030740	17	1800600	C	T	0.159509	0.0261525	0.0122746	0.0331207	0.418256	0.039599	4.45707e-26	0.0625275	0.0299382	0.0367482	0.150365	9	0.00384863	0.121206	1.06452	1.00386	1.12886	1.065(1.004,1.129)
cg27551440	17	RPTOR	78617745	rs12936815	17	78591874	A	G	0.439673	-0.0222011	0.0098787	0.0246167	0.175327	0.0315037	2.61723e-08	-0.126627	0.0607651	0.0371715	0.0153218	8	-0.245727	-0.0075274	0.881062	0.782136	0.992501	0.881(0.782,0.993)
cg15574301	5	PDLIM4	131607097	rs1004234	5	131757101	A	G	0.0541922	-0.05915	0.0265513	0.0258964	0.433058	0.0736572	4.11823e-09	-0.136587	0.065565	0.0372304	0.145714	14	-0.265094	-0.0080796	0.87233	0.767134	0.991953	0.872(0.767,0.992)
cg00240178	6	EEF1A1	74232108	rs11963033	6	74277249	T	C	0.0286299	-0.0488581	0.0223022	0.0284715	0.537445	0.0801865	2.04968e-11	-0.0909081	0.0436571	0.0373132	0.747323	9	-0.176476	-0.00534018	0.913102	0.838219	0.994674	0.913(0.838,0.995)
cg06144361	10	KCNMA1	79003155	rs542007	10	79005918	A	C	0.346626	-0.0222664	0.00991431	0.024711	-0.182509	0.0329501	3.04286e-08	0.122002	0.0586179	0.0374063	0.0526798	9	0.00711092	0.236893	1.12976	1.00714	1.26731	1.13(1.007,1.267)
cg22580629	12	SUOX	56390979	rs773109	12	56374695	A	G	0.320041	-0.022626	0.0103059	0.028132	-0.217713	0.0338495	1.26109e-10	0.103926	0.0500189	0.037734	0.101783	12	0.00588896	0.201963	1.10952	1.00591	1.2238	1.11(1.006,1.224)
cg17297354	1	MTR	237056641	rs7527957	1	237022870	C	T	0.172802	0.0250432	0.0119227	0.0356878	-0.521958	0.0401355	1.14755e-38	-0.0479793	0.0231383	0.0381173	0.413739	20	-0.0933304	-0.00262823	0.953154	0.910893	0.997375	0.953(0.911,0.997)
cg13521156	9	DBH	136520852	rs59164034	9	136519639	G	C	0.133947	0.0354821	0.0160714	0.0272603	0.272654	0.0456034	2.24784e-09	0.130136	0.0628347	0.0383509	0.167868	12	0.00697999	0.253292	1.13898	1.007	1.28826	1.139(1.007,1.288)
cg23093090	10	CYP17A1	104574429	rs284858	10	104573936	T	C	0.402863	0.0200825	0.00967089	0.037839	-0.778763	0.0305442	2.16706e-143	-0.0257877	0.0124594	0.0384768	0.3395	20	-0.0502081	-0.00136728	0.974542	0.951031	0.998634	0.975(0.951,0.999)
cg26099837	14	AKT1	105255361	rs4983559	14	105277209	G	A	0.395706	-0.0206562	0.00982823	0.0355779	0.34285	0.0327634	1.25829e-25	-0.0602485	0.0292387	0.0393439	0.271807	5	-0.117556	-0.00294065	0.941531	0.88909	0.997064	0.942(0.889,0.997)
cg25205801	2	TTN	179710133	rs13392492	2	179682768	A	G	0.0163599	-0.0601635	0.0284885	0.0346992	-1.2484	0.132865	5.66597e-21	0.0481925	0.0233893	0.0393556	0.151765	20	0.00234947	0.0940355	1.04937	1.00235	1.0986	1.049(1.002,1.099)
cg16636054	3	EIF2B5	183862978	rs843362	3	183864029	C	T	0.555215	-0.0201283	0.0095456	0.0349752	-0.294888	0.0321229	4.31119e-20	0.0682574	0.0332132	0.0398667	0.32406	13	0.00315953	0.133355	1.07064	1.00316	1.14266	1.071(1.003,1.143)
cg15912732	14	AKT1	105255285	rs45490496	14	105272678	A	T	0.394683	-0.0204139	0.00983243	0.0378774	0.463114	0.0332311	3.81829e-44	-0.0440796	0.0214654	0.0400224	0.501905	17	-0.0861518	-0.00200742	0.956878	0.917455	0.997995	0.957(0.917,0.998)
cg22157087	6	ESR1	152012887	rs3020333	6	152010254	G	A	0.468303	-0.0194513	0.00945977	0.0397622	0.991993	0.0253134	0	-0.0196083	0.00954924	0.0400349	0.17053	20	-0.0383248	-0.00089179	0.980583	0.9624	0.999109	0.981(0.962,0.999)
cg02017208	14	HSP90AA1	102547744	rs4947	14	102550803	G	A	0.160532	0.0247189	0.0118984	0.0377555	-0.562495	0.0442414	4.92913e-37	-0.0439451	0.0214334	0.0403345	0.120233	20	-0.0859546	-0.00193564	0.957006	0.917636	0.998066	0.957(0.918,0.998)
cg10107264	6	GSTA1	52669712	rs28787620	6	52727750	A	G	0.371166	0.0212585	0.0100864	0.0350631	0.288396	0.0328739	1.74276e-18	0.0737129	0.0359693	0.0404301	0.883454	20	0.00321307	0.144213	1.0765	1.00322	1.15513	1.076(1.003,1.155)
cg21217329	9	FXN	71647192	rs12001326	9	71649552	G	A	0.316973	0.0236859	0.0111538	0.0337054	-0.257626	0.0343263	6.13311e-14	-0.0919391	0.0449942	0.0410175	0.254767	9	-0.180128	-0.00375047	0.912161	0.835164	0.996257	0.912(0.835,0.996)
cg00481951	3	SST	187387650	rs10428120	3	187375535	G	A	0.0920245	0.0286315	0.0139405	0.0399917	-1.00652	0.0563564	2.42014e-71	-0.028446	0.0139415	0.0413116	0.84578	9	-0.0557713	-0.00112066	0.971955	0.945755	0.99888	0.972(0.946,0.999)
cg20811347	2	ODC1	10619271	rs35459674	2	10619266	C	G	0.099182	0.037943	0.0183542	0.0387097	0.614476	0.048905	3.30127e-36	0.0617485	0.0302713	0.0413662	0.0216381	15	0.00241675	0.12108	1.06369	1.00242	1.12872	1.064(1.002,1.129)
cg13577505	22	MAPK11	50706248	rs909691	22	50709495	G	A	0.469325	0.0197613	0.00955998	0.0387258	-0.402697	0.032225	7.80871e-36	-0.0490724	0.0240625	0.0414127	0.115081	20	-0.0962349	-0.0019099	0.952112	0.908251	0.998092	0.952(0.908,0.998)
cg02867102	17	PECAM1	62398693	rs9897901	17	62402726	C	T	0.436605	-0.0196389	0.00949643	0.0386376	0.384575	0.0324167	1.83197e-32	-0.0510665	0.0250657	0.0416192	0.538132	20	-0.100195	-0.00193773	0.950215	0.904661	0.998064	0.95(0.905,0.998)
cg08914678	16	PDIA2	334889	rs419949	16	334890	A	G	0.178937	-0.0244361	0.0119983	0.0416869	-1.6272	0.0190821	0	0.0150173	0.00737569	0.0417454	0.141252	20	0.000560948	0.0294737	1.01513	1.00056	1.02991	1.015(1.001,1.03)
cg03573792	4	EDNRA	148465429	rs10028838	4	148471332	G	T	0.341513	0.0221161	0.0102334	0.0306824	-0.206892	0.0346876	2.45479e-09	-0.106897	0.0526094	0.0421643	0.659027	4	-0.210011	-0.00378258	0.898618	0.810575	0.996225	0.899(0.811,0.996)
cg15903819	15	IGF1R	99497082	rs72752895	15	99497467	T	G	0.156442	-0.0266397	0.0127146	0.0361526	0.370377	0.044631	1.05307e-16	-0.0719259	0.035406	0.0422085	0.184558	15	-0.141322	-0.00253014	0.9306	0.86821	0.997473	0.931(0.868,0.997)
cg02782634	17	MIR21	57916643	rs1292045	17	57947212	C	T	0.449898	-0.0207753	0.00952373	0.0291521	-0.180788	0.0326978	3.21971e-08	0.114915	0.0566308	0.0424378	0.370924	11	0.00391863	0.225911	1.12178	1.00393	1.25346	1.122(1.004,1.253)
cg13547624	2	FN1	216288774	rs10202483	2	216297875	A	G	0.245399	0.0223117	0.010778	0.0384424	0.370184	0.0365612	4.27737e-24	0.0602719	0.0297176	0.042544	0.852265	20	0.0020254	0.118518	1.06213	1.00203	1.12583	1.062(1.002,1.126)
cg15290848	6	GSTA2	52629418	rs4535545	6	52694033	C	T	0.42638	0.0194378	0.00955925	0.0420126	0.747898	0.0302774	1.02988e-134	0.0259899	0.0128247	0.0427087	0.858005	20	0.000853488	0.0511263	1.02633	1.00085	1.05246	1.026(1.001,1.052)
cg17589175	11	PRDX5	64085337	rs11231741	11	64046885	T	C	0.299591	0.0224572	0.0107592	0.0368646	-0.284662	0.0337056	3.02666e-17	-0.0788908	0.0389336	0.0427351	0.0271543	15	-0.155201	-0.00258094	0.924141	0.856243	0.997422	0.924(0.856,0.997)
cg14507310	9	TLR4	121285184	rs7864314	9	121282616	C	T	0.484663	-0.0193647	0.00948146	0.041114	-0.48662	0.0319802	2.75814e-52	0.0397943	0.019659	0.0429472	0.241454	20	0.00126266	0.0783259	1.0406	1.00126	1.08148	1.041(1.001,1.081)
cg22815214	1	CACNA1S	201083145	rs2281845	1	201081943	T	C	0.40593	0.0195333	0.00965302	0.043017	1.00967	0.024949	0	0.0193462	0.00957251	0.0432779	0.581326	20	0.00058408	0.0381083	1.01953	1.00058	1.03884	1.02(1.001,1.039)
cg15128226	4	FGF2	123747672	rs13128246	4	123721306	G	A	0.220859	0.0244454	0.0116085	0.0352209	0.273549	0.0381785	7.77864e-13	0.0893639	0.0442315	0.0433453	0.968389	18	0.00267016	0.176058	1.09348	1.00267	1.19251	1.093(1.003,1.193)
cg11746287	20	PTGIS	48184683	rs493694	20	48183130	T	C	0.509202	0.0200386	0.0095545	0.0359675	0.242879	0.0324778	7.52913e-14	0.0825045	0.0408563	0.0434475	0.270553	13	0.00242615	0.162583	1.086	1.00243	1.17655	1.086(1.002,1.177)
cg15391491	2	POMC	25383404	rs6545951	2	25343125	T	C	0.0480573	-0.0438008	0.0207586	0.0348578	-0.700452	0.10073	3.55761e-12	0.0625322	0.0309703	0.0434767	0.0238958	17	0.00183041	0.123234	1.06453	1.00183	1.13115	1.065(1.002,1.131)
cg27615366	5	PDLIM4	131592974	rs6871350	5	131580220	T	C	0.473415	0.0202374	0.00972189	0.0373766	-0.237286	0.0316487	6.50488e-14	-0.085287	0.042521	0.0448819	0.565612	20	-0.168628	-0.00194584	0.918249	0.844823	0.998056	0.918(0.845,0.998)
cg26027576	8	CLU	27441373	rs6558008	8	27438306	C	A	0.233129	-0.0228954	0.0112534	0.0418967	-0.457238	0.0383903	1.04652e-32	0.0500733	0.0249682	0.0449115	0.312469	20	0.00113563	0.099011	1.05135	1.00114	1.10408	1.051(1.001,1.104)
cg23511824	14	CDKN3	54816172	rs4901511	14	54836833	A	G	0.44274	0.0190575	0.0095068	0.0450039	-0.8233	0.0285677	1.23065e-182	-0.0231477	0.0115751	0.0455234	0.641825	20	-0.0458349	-0.000460504	0.977118	0.9552	0.99954	0.977(0.955,1)
cg02257953	14	CDKN3	54816093	rs60684914	14	54835108	C	T	0.443763	0.0190391	0.00950666	0.0452085	-0.929664	0.0268429	7.91049e-263	-0.0204795	0.010243	0.0455681	0.645866	20	-0.0405558	-0.00040322	0.979729	0.960256	0.999597	0.98(0.96,1)
cg02270243	14	CDKN3	54815802	rs4901511	14	54836833	A	G	0.44274	0.0190575	0.0095068	0.0450039	-0.716103	0.0298816	6.49771e-127	-0.0266128	0.0133221	0.0457556	0.587818	20	-0.0527241	-0.000501484	0.973738	0.948642	0.999499	0.974(0.949,0.999)
cg26153045	7	ELN	73441834	rs56044859	7	73441539	A	G	0.0460123	0.0362196	0.0174219	0.0376201	-0.52324	0.0731404	8.43391e-13	-0.0692218	0.0346737	0.0458927	0.485328	3	-0.137182	-0.00126135	0.93312	0.871811	0.998739	0.933(0.872,0.999)
cg22717235	1	MCL1	150554875	rs11204674	1	150569968	C	T	0.0879346	-0.032401	0.0162533	0.0462062	-2.2633	0.028638	0	0.0143158	0.00718352	0.0462758	0.198256	20	0.000236101	0.0283955	1.01442	1.00024	1.0288	1.014(1,1.029)
cg22707705	2	CYP27A1	219646114	rs832808	2	219408054	G	A	0.385481	0.0204664	0.00970859	0.0350243	0.207382	0.0339746	1.03425e-09	0.0986894	0.0495282	0.0463066	0.29223	15	0.00161413	0.195765	1.10372	1.00162	1.21624	1.104(1.002,1.216)
cg10017888	19	CALM3	47105860	rs141049040	19	47072058	T	C	0.180982	-0.0240667	0.0117228	0.0400747	0.341935	0.0421926	5.31137e-16	-0.0703838	0.0353667	0.0465779	0.254295	12	-0.139703	-0.00106507	0.932036	0.869617	0.998935	0.932(0.87,0.999)
cg01585852	22	MIF	24235823	rs5751775	22	24266726	T	C	0.391616	0.0195632	0.00981858	0.0463191	0.498952	0.031614	4.09615e-56	0.0392086	0.0198346	0.0480668	0.0370123	20	0.000332784	0.0780844	1.03999	1.00033	1.08121	1.04(1,1.081)
cg15300101	11	PTS	112096625	rs919479	11	112108556	G	T	0.268916	-0.0204494	0.010342	0.0480054	1.21045	0.0275704	0	-0.016894	0.00855259	0.0482326	0.97093	20	-0.0336571	-0.000130924	0.983248	0.966903	0.999869	0.983(0.967,1)
cg23594461	1	CACNA1S	201088537	rs2281845	1	201081943	T	C	0.40593	0.0195333	0.00965302	0.043017	0.28196	0.0322871	2.48248e-18	0.0692768	0.0351425	0.0486881	0.203704	17	0.0003975	0.138156	1.07173	1.0004	1.14815	1.072(1,1.148)
cg05700789	16	CREBBP	3999569	rs76013024	16	3980738	C	A	0.0470348	0.0338641	0.0170538	0.0470641	1.31403	0.0844221	1.2587e-54	0.0257712	0.0130834	0.0488662	0.823677	20	0.000127736	0.0514147	1.02611	1.00013	1.05276	1.026(1,1.053)
cg02332115	2	TPO	1479763	rs950675	2	1456828	G	A	0.432515	0.0188657	0.00953084	0.0477672	-0.567099	0.0316693	1.04199e-71	-0.033267	0.0169087	0.049131	0.938569	20	-0.0664081	-0.000125948	0.96728	0.935749	0.999874	0.967(0.936,1)
cg00817377	7	ELN	73441057	rs17145990	7	73438515	C	T	0.0521472	0.0354706	0.0172805	0.0401088	-0.449392	0.0653489	6.12065e-12	-0.0789302	0.0401295	0.0491962	0.931216	4	-0.157584	-0.00027638	0.924104	0.854205	0.999724	0.924(0.854,1)
cg23992493	17	MAP2K3	21220479	rs9893621	17	21257124	C	G	0.494888	-0.0187534	0.00947374	0.0477584	-0.518551	0.0320441	6.70857e-59	0.036165	0.0184058	0.0494295	0.653401	20	8.9632e-05	0.0722404	1.03683	1.00009	1.07491	1.037(1,1.075)
cg02459519	17	PECAM1	62401855	rs2070784	17	62406694	A	T	0.43456	-0.0194531	0.00949511	0.0404865	0.21746	0.0313902	4.27907e-12	-0.089456	0.0455331	0.0494563	0.992841	9	-0.178701	-0.000211124	0.914428	0.836356	0.999789	0.914(0.836,1)
cg25601446	17	SCN4A	62033298	rs9894841	17	62037685	C	T	0.356851	0.020227	0.0102738	0.0489768	-0.789985	0.0323628	1.3309e-131	-0.0256043	0.0130473	0.0497134	0.114374	20	-0.051177	-3.1592e-05	0.974721	0.95011	0.999968	0.975(0.95,1)

## Sheet: Table S3
Supplementary Table S3. SMR analysis and colocalization analysis from mQTL to AF (FDR < 0.05 and p_HEIDI > 0.01)
outcome	probeID	ProbeChr	Gene	Probe_bp	topSNP	topSNP_chr	topSNP_bp	A1	A2	Freq	b_GWAS	se_GWAS	p_GWAS	b_eQTL	se_eQTL	p_eQTL	b_SMR	se_SMR	p_SMR	p_HEIDI	nsnp_HEIDI	lo_ci	up_ci	or	or_lci95	or_uci95	OR (95%CI)	FDR	nsnps	PP.H0.abf	PP.H1.abf	PP.H2.abf	PP.H3.abf	PP.H4.abf	PP.H4.abf_conditional	PP.H4.abf_1	PP.H4.abf_2
AF	cg14659346	2	ALPP	233246431	rs1048995	2	233274509	G	C	0.0879346	-0.0479	0.0133	0.000307	1.30151	0.0582195	1.07449e-110	-0.0368034	0.0103507	0.000377036	0.608911	20	-0.0570908	-0.016516	0.963866	0.944508	0.98362	0.964(0.945,0.984)	0.022868	2386	4.51589e-92	0.184083	9.05666e-93	0.0361383	0.779779	0.955708	0.815917	21.5776
AF	cg20897119	7	CAV1	116164422	rs2191500	7	116138666	C	A	0.298569	-0.053	0.0071	6.438e-14	0.209747	0.0345174	1.22786e-09	-0.252685	0.0536194	2.44607e-06	0.0270857	10	-0.357779	-0.147591	0.776713	0.699228	0.862784	0.777(0.699,0.863)	0.000364687	2063	4.36985e-53	3.70639e-49	0.000117886	0.999877	4.84542e-06	4.84599e-06	0.999882	4.84601e-06
AF	cg15474579	6	CDKN1A	36645812	rs762624	6	36645588	C	A	0.240286	-0.0474	0.0082	9.269e-09	-0.557486	0.0361977	1.6079e-53	0.0850246	0.0157108	6.23752e-08	0.100235	20	0.0542314	0.115818	1.08874	1.05573	1.12279	1.089(1.056,1.123)	2.27323e-05	2734	1.03142e-51	1.53568e-07	6.64229e-45	0.98896	0.01104	0.01104	1	0.0111632
AF	cg02730678	6	CDKN1A	36641554	rs12199346	6	36641546	A	C	0.208589	-0.0404	0.0079	2.606e-07	0.692108	0.0367128	2.83242e-79	-0.0583724	0.0118269	7.9924e-07	0.0151654	20	-0.0815531	-0.0351917	0.943299	0.921684	0.96542	0.943(0.922,0.965)	0.000145639	2735	6.11043e-76	1.55235e-07	3.93508e-69	0.999704	0.000295828	0.000295828	1	0.000295916
AF	cg18206424	6	CDKN1A	36629639	rs4711456	6	36632482	C	T	0.345603	-0.0306	0.007	1.139e-05	-0.25087	0.0335983	8.2203e-14	0.121976	0.0323331	0.000161644	0.0348119	10	0.0586031	0.185349	1.12973	1.06035	1.20364	1.13(1.06,1.204)	0.0132548	2732	4.15447e-15	1.55278e-07	2.67545e-08	0.999982	1.76076e-05	1.76076e-05	1	1.76079e-05
AF	cg15106294	6	CDKN1A	36626044	rs9462209	6	36628042	G	T	0.431493	-0.0254	0.0067	0.000136	0.234657	0.0326909	7.07144e-13	-0.108243	0.0322898	0.00080162	0.028398	5	-0.171531	-0.044955	0.897409	0.842374	0.956041	0.897(0.842,0.956)	0.0413155	2729	3.95937e-14	1.55277e-07	2.54981e-07	0.999972	2.78367e-05	2.78367e-05	1	2.78374e-05
AF	cg05194552	16	CREBBP	3873444	rs2530890	16	3904546	G	C	0.183027	-0.0383	0.009	2.027e-05	0.257378	0.0399361	1.15792e-10	-0.148808	0.0419035	0.000383458	0.264935	13	-0.230939	-0.0666771	0.861735	0.793788	0.935497	0.862(0.794,0.935)	0.022868	2429	1.93926e-06	0.0274696	1.06284e-06	0.0140966	0.958431	0.985505	0.972527	67.99
AF	cg16228356	17	CRHR1	43848958	rs17689882	17	43906828	A	G	0.234151	0.0465	0.0085	4.317e-08	-0.917366	0.0361815	8.0025e-142	-0.0506886	0.00947888	8.91626e-08	0.0458345	20	-0.0692672	-0.03211	0.950575	0.933077	0.9684	0.951(0.933,0.968)	2.92453e-05	508	2.98151e-132	5.38034e-05	9.22206e-129	0.165584	0.834362	0.834407	0.999946	5.03891
AF	cg23762722	17	CRHR1	43817897	rs112746008	17	44126650	T	C	0.236196	0.0478	0.0087	3.456e-08	-0.61307	0.0371196	2.81058e-61	-0.0779683	0.0149555	1.85454e-07	0.0923551	20	-0.107281	-0.0486555	0.924994	0.898273	0.952509	0.925(0.898,0.953)	4.34491e-05	552	1.97062e-56	7.23314e-05	6.09526e-53	0.222948	0.776979	0.777035	0.999928	3.48502
AF	cg05727186	17	CRHR1	43697356	rs62056790	17	43975417	A	G	0.235174	0.0469	0.0086	4.712e-08	-0.495264	0.0392465	1.65229e-36	-0.094697	0.0189166	5.55639e-07	0.115554	18	-0.131774	-0.0576205	0.909649	0.876539	0.944008	0.91(0.877,0.944)	0.000113906	757	2.18517e-34	6.25949e-05	6.61352e-31	0.188635	0.811302	0.811353	0.999937	4.3009
AF	cg24063856	17	CRHR1	43863303	rs62057073	17	43861117	T	C	0.235174	0.044	0.0086	2.768e-07	-0.315348	0.0387757	4.20106e-16	-0.139528	0.0322193	1.48713e-05	0.0807596	15	-0.202678	-0.0763782	0.869769	0.816541	0.926466	0.87(0.817,0.926)	0.00162593	482	1.60988e-14	8.69792e-05	4.97951e-11	0.268303	0.73161	0.731674	0.999913	2.72681
AF	cg16642545	17	CRHR1	43878769	rs111273167	17	43740967	T	C	0.235174	0.0423	0.0095	8.073e-06	-0.246458	0.0379255	8.11355e-11	-0.171632	0.0467263	0.000239599	0.0305338	20	-0.263216	-0.0800485	0.842289	0.768576	0.923072	0.842(0.769,0.923)	0.016721	461	1.8494e-10	7.31053e-05	5.72031e-07	0.225345	0.774581	0.774639	0.999926	3.43732
AF	cg15640870	8	GPT	145731409	rs12542925	8	145892022	A	G	0.095092	0.0427	0.0123	0.0004954	-1.32067	0.0520841	7.62013e-142	-0.0323321	0.00940034	0.000582877	0.631093	20	-0.0507568	-0.0139074	0.968185	0.95051	0.986189	0.968(0.951,0.986)	0.032404	942	3.08534e-125	0.769642	2.28792e-126	0.056899	0.173459	0.752997	0.230358	3.04854
AF	cg02185216	8	GPT	145731186	rs12542925	8	145892022	A	G	0.095092	0.0427	0.0123	0.0004954	-1.17959	0.0536081	2.6387e-107	-0.036199	0.0105563	0.00060552	0.637169	20	-0.0568893	-0.0155087	0.964448	0.944699	0.984611	0.964(0.945,0.985)	0.0331018	942	2.73788e-91	0.601997	2.03027e-92	0.0442871	0.353716	0.888727	0.398003	7.98688
AF	cg17465115	8	GPT	145730818	rs12542925	8	145892022	A	G	0.095092	0.0427	0.0123	0.0004954	-0.707221	0.0564581	5.34928e-36	-0.0603772	0.0180476	0.000821498	0.72243	20	-0.0957505	-0.0250039	0.941409	0.908691	0.975306	0.941(0.909,0.975)	0.041454	941	2.85224e-28	0.747048	2.11469e-29	0.0551893	0.197763	0.781819	0.252952	3.58335
AF	cg04903600	19	GPX4	1105746	rs62131210	19	1100379	T	C	0.203476	0.0327	0.0081	5.828e-05	0.344741	0.0386379	4.56515e-19	0.0948538	0.0257891	0.000235013	0.0507599	20	0.0443072	0.1454	1.0995	1.0453	1.1565	1.099(1.045,1.157)	0.016721	1731	1.34388e-13	0.16337	5.20484e-15	0.00549617	0.831134	0.993431	0.83663	151.221
AF	cg05998486	7	KCNH2	150645092	rs6947240	7	150657209	A	G	0.255624	0.0394	0.0079	5.706e-07	0.352465	0.0351078	1.02182e-23	0.111784	0.0250269	7.94847e-06	0.343703	20	0.0627313	0.160837	1.11827	1.06474	1.17449	1.118(1.065,1.174)	0.00100273	2949	1.53184e-22	5.90566e-06	2.58469e-17	0.996466	0.00352834	0.00352836	0.999994	0.00354085
AF	cg24576940	7	KCNH2	150648283	rs12668582	7	150657201	C	A	0.312883	-0.0346	0.0071	1.145e-06	0.32806	0.034129	7.09113e-22	-0.105469	0.0242648	1.38289e-05	0.0551108	20	-0.153028	-0.05791	0.899902	0.858106	0.943735	0.9(0.858,0.944)	0.0015641	2949	1.27202e-20	5.8979e-06	2.1463e-15	0.995156	0.00483843	0.00483846	0.999994	0.00486198
AF	cg17402325	7	KCNH2	150644866	rs113843864	7	150618509	A	G	0.253579	0.0372	0.0078	1.963e-06	0.360642	0.0360382	1.41676e-23	0.103149	0.0239587	1.66759e-05	0.574017	20	0.0561899	0.150108	1.10866	1.0578	1.16196	1.109(1.058,1.162)	0.00174253	2949	1.12175e-22	5.90371e-06	1.89275e-17	0.996136	0.00385807	0.00385809	0.999994	0.00387303
AF	cg04839131	7	KCNH2	150644715	rs2968863	7	150623137	T	C	0.252556	0.038	0.0078	1.213e-06	0.32342	0.035317	5.30519e-20	0.117494	0.0273177	1.70003e-05	0.167422	20	0.0639513	0.171037	1.12467	1.06604	1.18653	1.125(1.066,1.187)	0.00174253	2949	2.86404e-19	5.899e-06	4.83253e-14	0.995341	0.00465303	0.00465305	0.999994	0.00467481
AF	cg10454121	7	KCNH2	150675859	rs4496877	7	150680506	T	G	0.419223	0.0313	0.007	6.809e-06	-0.419518	0.0317186	6.18969e-40	-0.0746094	0.0176136	2.27629e-05	0.129903	20	-0.109132	-0.0400867	0.928106	0.896612	0.960706	0.928(0.897,0.961)	0.00216907	2975	3.38755e-38	5.92405e-06	5.71585e-33	0.999571	0.000423052	0.000423055	0.999994	0.000423234
AF	cg21124940	19	MAP2K2	4090224	rs60505738	19	4089811	T	C	0.101227	0.0497	0.0134	0.0002166	-1.33197	0.0544988	6.37431e-132	-0.0373132	0.0101755	0.000245441	0.948366	20	-0.0572572	-0.0173692	0.963374	0.944351	0.982781	0.963(0.944,0.983)	0.0167718	2177	1.65467e-112	0.136512	1.36718e-113	0.0104263	0.853061	0.987925	0.863488	81.818
AF	cg02228913	17	MAPT	44058016	rs112572874	17	44072984	G	A	0.236196	0.0464	0.0085	5.307e-08	-1.38556	0.0267803	0	-0.0334883	0.00616876	5.6769e-08	0.0147461	20	-0.0455791	-0.0213975	0.967066	0.955444	0.97883	0.967(0.955,0.979)	2.27323e-05	392	0	7.3126e-05	0	0.225404	0.774523	0.774579	0.999927	3.43615
AF	cg21705961	17	MAPT	44060775	rs17689882	17	43906828	A	G	0.234151	0.0465	0.0085	4.317e-08	-0.736163	0.0364129	6.92222e-91	-0.0631654	0.0119616	1.28707e-07	0.0981413	20	-0.0866101	-0.0397207	0.938788	0.917035	0.961058	0.939(0.917,0.961)	3.51799e-05	391	1.04982e-84	5.81997e-05	3.24711e-81	0.179191	0.820751	0.820799	0.999942	4.58031
AF	cg05301556	17	MAPT	43971177	rs10445363	17	43914558	A	G	0.235174	0.045	0.0085	1.193e-07	-0.558812	0.0393179	7.64548e-46	-0.080528	0.0162318	7.009e-07	0.141951	20	-0.112342	-0.0487137	0.922629	0.893738	0.952454	0.923(0.894,0.952)	0.000135232	433	3.77558e-43	5.58098e-05	1.1678e-39	0.171794	0.82815	0.828196	0.999944	4.82059
AF	cg23202277	17	MAPT	43971911	rs112995313	17	43795768	C	T	0.235174	0.0474	0.0086	3.294e-08	0.405064	0.0375729	4.24474e-27	0.117019	0.023845	9.22575e-07	0.228485	20	0.0702828	0.163755	1.12414	1.07281	1.17793	1.124(1.073,1.178)	0.000159266	433	1.17671e-25	5.59236e-05	3.63962e-22	0.172146	0.827798	0.827844	0.999944	4.80868
AF	cg05772917	17	MAPT	44027251	rs112155389	17	43758078	A	G	0.235174	0.0473	0.0086	3.563e-08	0.303643	0.0394199	1.33132e-14	0.155775	0.0348017	7.60257e-06	0.0366587	18	0.0875637	0.223986	1.16856	1.09151	1.25105	1.169(1.092,1.251)	0.000997457	408	3.80805e-14	5.38675e-05	1.17784e-10	0.16578	0.834167	0.834212	0.999946	5.03178
AF	cg07163735	17	MAPT	43971906	rs538628	17	44787313	C	G	0.219836	0.0481	0.0085	1.322e-08	0.277663	0.0396437	2.48826e-12	0.173232	0.0393557	1.07413e-05	0.0981725	13	0.0960948	0.250369	1.18914	1.10086	1.2845	1.189(1.101,1.284)	0.00129292	433	2.42202e-09	6.34638e-05	7.49141e-06	0.195492	0.804437	0.804494	0.999929	4.11493
AF	cg16520312	17	MAPT	43971471	rs113790915	17	43810782	C	G	0.235174	0.0409	0.0093	1.201e-05	-0.593264	0.038115	1.25662e-54	-0.0689406	0.0162897	2.31456e-05	0.0203599	20	-0.100868	-0.0370128	0.933382	0.904052	0.963664	0.933(0.904,0.964)	0.00216907	433	3.94052e-49	0.000310377	1.21882e-45	0.95997	0.0397192	0.0397315	0.99969	0.0413754
AF	cg01934064	17	MAPT	44064242	rs2668668	17	44284641	G	T	0.237219	0.0491	0.0129	0.0001442	0.554709	0.03914	1.35693e-45	0.0885149	0.0240795	0.000236972	0.143537	20	0.0413191	0.135711	1.09255	1.04218	1.14535	1.093(1.042,1.145)	0.016721	391	1.44979e-42	6.85675e-05	4.4842e-39	0.211291	0.788641	0.788695	0.999931	3.73249
AF	cg00846647	17	MAPT	44060252	rs111751251	17	44042951	T	C	0.234151	0.045	0.0125	0.0003047	-1.18696	0.0317564	9.22815e-306	-0.037912	0.0105798	0.000339128	0.093559	20	-0.0586484	-0.0171756	0.962798	0.943038	0.982971	0.963(0.943,0.983)	0.0216048	391	3.78642e-287	7.66879e-05	1.17114e-283	0.236433	0.763491	0.763549	0.999923	3.22921
AF	cg21932452	7	NOS3	150702471	rs2070744	7	150690079	C	T	0.432515	0.0321	0.007	4.449e-06	0.186144	0.0328642	1.47847e-08	0.172447	0.0483851	0.000365165	0.1194	7	0.0776122	0.267282	1.18821	1.0807	1.30641	1.188(1.081,1.306)	0.0225989	2920	1.47362e-08	5.90621e-06	0.00248646	0.996561	0.000946197	0.000948561	0.997508	0.000949462
AF	cg15519474	17	PRKCA	64300902	rs12936396	17	64300114	T	C	0.246421	0.028	0.0076	0.0002168	0.295883	0.0367151	7.69913e-16	0.094632	0.0282427	0.000806156	0.16531	20	0.0392763	0.149988	1.09925	1.04006	1.16182	1.099(1.04,1.162)	0.0413155	3404	1.12196e-10	0.250024	9.40326e-11	0.209006	0.54097	0.721317	0.749976	2.5883
AF	cg09970967	14	PSEN1	73602752	rs61986542	14	73470706	T	C	0.0817996	0.0486	0.0117	3.199e-05	0.518933	0.0547489	2.58159e-21	0.0936537	0.0246163	0.000142069	0.290707	20	0.0454058	0.141902	1.09818	1.04645	1.15246	1.098(1.046,1.152)	0.0119483	2434	1.26221e-18	0.000184091	6.7972e-15	0.991352	0.00846359	0.00846515	0.999816	0.00853742
AF	cg22822656	8	PTK2	142015172	rs6992780	8	141911621	G	A	0.444785	0.0355	0.0067	9.858e-08	0.500045	0.0325825	3.70715e-53	0.0709936	0.0141749	5.48789e-07	0.176229	20	0.0432108	0.0987764	1.07357	1.04416	1.10382	1.074(1.044,1.104)	0.000113906	2215	1.87567e-50	4.5457e-05	1.71195e-46	0.414305	0.585649	0.585676	0.999955	1.41357
AF	cg26432171	3	RAF1	12704882	rs2454429	3	12620720	G	A	0.413088	-0.0267	0.0067	6.847e-05	-0.198993	0.0320434	5.29505e-10	0.134176	0.0400057	0.000796782	0.0832918	14	0.0557648	0.212587	1.14359	1.05735	1.23687	1.144(1.057,1.237)	0.0413155	2474	2.57127e-22	3.20789e-18	8.01481e-05	0.999916	3.37137e-06	3.37164e-06	0.99992	3.37165e-06
AF	cg27453606	17	RARA	38498098	rs2715553	17	38496320	G	A	0.445808	-0.0243	0.0068	0.0003431	0.43252	0.031023	3.52303e-44	-0.0561824	0.01623	0.000536919	0.918328	20	-0.0879932	-0.0243716	0.945367	0.915767	0.975923	0.945(0.916,0.976)	0.0303637	1769	1.41384e-41	8.90318e-06	1.58798e-36	0.999973	1.7806e-05	1.78061e-05	0.999991	1.78065e-05
AF	cg09915519	2	TTN	179397513	rs744426	2	179436020	A	G	0.139059	0.0927	0.0094	6.049e-23	-0.36198	0.0459236	3.21618e-15	-0.256092	0.0415925	7.4064e-10	0.267612	20	-0.337613	-0.174571	0.774071	0.713471	0.839817	0.774(0.713,0.84)	6.07325e-07	2096	4.62056e-29	4.85563e-20	6.53036e-11	0.0676936	0.932306	0.932306	1	13.7724
AF	cg10087519	2	TTN	179397483	rs12998857	2	179533609	C	A	0.170757	0.0836	0.009	1.764e-20	-0.229388	0.0418563	4.24429e-08	-0.364448	0.077212	2.35737e-06	0.292063	11	-0.515784	-0.213112	0.69458	0.597033	0.808065	0.695(0.597,0.808)	0.000364687	2096	2.69523e-22	4.68067e-20	0.000380925	0.0652188	0.9344	0.934756	0.999619	14.3272
AF	cg08691235	2	TTN	179395935	rs3820978	2	179405807	G	A	0.255624	0.0628	0.0079	1.673e-15	0.214161	0.0389157	3.72962e-08	0.293237	0.0648075	6.0469e-06	0.0891622	11	0.166214	0.42026	1.34076	1.18083	1.52236	1.341(1.181,1.522)	0.00082641	2097	8.02796e-22	2.84255e-19	0.00113461	0.401148	0.597718	0.598397	0.998865	1.49002

## Sheet: Table S4
Supplementary Table S4. SMR analysis and colocalization analysis from mQTL to AF (FDR < 0.05 and p_HEIDI > 0.01)Replication FinnGen
outcome	probeID	ProbeChr	Gene	Probe_bp	topSNP	topSNP_chr	topSNP_bp	A1	A2	Freq	b_GWAS	se_GWAS	p_GWAS	b_eQTL	se_eQTL	p_eQTL	b_SMR	se_SMR	p_SMR	p_HEIDI	nsnp_HEIDI	lo_ci	up_ci	or	or_lci95	or_uci95	OR (95%CI)	FDR	nsnps	PP.H0.abf	PP.H1.abf	PP.H2.abf	PP.H3.abf	PP.H4.abf	PP.H4.abf_conditional	PP.H4.abf_1	PP.H4.abf_2
AF	cg26675785	16	ABCC1	16170184	rs2074085	16	16195898	G	A	0.107362	0.0633903	0.0171846	0.000225331	-0.424436	0.0482764	1.47187e-18	-0.149352	0.0439075	0.000670136	0.15033	13	-0.235411	-0.0632933	0.861266	0.790246	0.938668	0.861(0.79,0.939)	0.0305094	2011	1.2457e-12	0.140753	4.8327e-13	0.0537998	0.805447	0.937387	0.859247	14.9712
AF	cg23744638	11	ADM	10323902	rs4910113	11	10269178	G	A	0.212679	0.0499735	0.0107995	3.70297e-06	-0.630134	0.0407967	8.06549e-54	-0.0793061	0.017891	9.30453e-06	0.593129	20	-0.114372	-0.0442397	0.923757	0.891926	0.956725	0.924(0.892,0.957)	0.00152734	2661	5.2318e-47	0.00399232	1.01854e-45	0.0768041	0.919204	0.922888	0.996008	11.9682
AF	cg19125606	1	AGT	230850299	rs5051	1	230849872	T	C	0.415133	0.0371411	0.00955473	0.00010141	0.535564	0.0324334	2.97095e-61	0.0693495	0.0183282	0.000154472	0.0274097	20	0.0334262	0.105273	1.07181	1.03399	1.11101	1.072(1.034,1.111)	0.0126783	3356	7.02573e-54	0.0775657	1.98526e-53	0.218473	0.703961	0.763156	0.922434	3.22218
AF	cg19784545	4	ANK2	113906536	rs7697332	4	113901228	G	T	0.237219	0.0474339	0.0107838	1.08938e-05	0.390042	0.0384896	3.91555e-24	0.121612	0.03014	5.46222e-05	0.171944	4	0.0625376	0.180686	1.12932	1.06453	1.19804	1.129(1.065,1.198)	0.00543408	1285	1.12893e-19	0.0102502	3.40547e-19	0.0299606	0.959789	0.969729	0.98975	32.0351
AF	cg04202892	2	BCL2L11	111875749	rs7593638	2	111876941	C	A	0.466258	0.032567	0.009468	0.000582385	0.830127	0.0293199	2.40776e-176	0.0392313	0.0114893	0.000638793	0.0908909	20	0.0167123	0.0617503	1.04001	1.01685	1.0637	1.04(1.017,1.064)	0.0295374	1501	0.681041	0.0677768	0.213422	0.0212231	0.0165378	0.437961	0.0377608	0.779236
AF	cg02730678	6	CDKN1A	36641554	rs12199346	6	36641546	A	C	0.208589	-0.0641418	0.0121298	1.23703e-07	0.692108	0.0367128	2.83242e-79	-0.092676	0.0182023	3.55341e-07	0.356171	20	-0.128353	-0.0569995	0.911489	0.879543	0.944595	0.911(0.88,0.945)	0.000145823	2683	5.5825e-73	0.000141436	1.92652e-70	0.0478576	0.952001	0.952136	0.999859	19.8924
AF	cg15474579	6	CDKN1A	36645812	rs762624	6	36645588	C	A	0.240286	-0.0494676	0.0113596	1.33257e-05	-0.557486	0.0361977	1.6079e-53	0.0887333	0.0211753	2.78453e-05	0.0461488	20	0.0472297	0.130237	1.09279	1.04836	1.1391	1.093(1.048,1.139)	0.00365665	2683	1.60975e-47	0.00239132	5.55526e-45	0.825072	0.172536	0.17295	0.997609	0.209117
AF	cg18206424	6	CDKN1A	36629639	rs4711456	6	36632482	C	T	0.345603	-0.0512168	0.0102522	5.86327e-07	-0.25087	0.0335983	8.2203e-14	0.204157	0.0491698	3.29474e-05	0.079036	10	0.107784	0.30053	1.22649	1.11381	1.35057	1.226(1.114,1.351)	0.00400616	2683	1.51749e-11	0.000567069	5.23686e-09	0.194891	0.804542	0.804999	0.999433	4.12817
AF	cg03032677	6	CDKN1A	36648794	rs3176336	6	36648816	T	A	0.393661	-0.0408298	0.00981083	3.15878e-05	0.68551	0.0315368	9.21108e-105	-0.0595612	0.0145717	4.36112e-05	0.0116278	20	-0.0881217	-0.0310007	0.942178	0.915649	0.969475	0.942(0.916,0.969)	0.00463303	2683	4.47716e-97	0.00267495	1.54507e-94	0.923052	0.0742732	0.0744724	0.997325	0.0804648
AF	cg03714916	6	CDKN1A	36645886	rs2395655	6	36645696	G	A	0.380368	-0.0448652	0.00989628	5.80029e-06	-0.294896	0.0329585	3.63665e-19	0.152139	0.0376204	5.25347e-05	0.0632674	20	0.078403	0.225875	1.16432	1.08156	1.25342	1.164(1.082,1.253)	0.00538973	2683	2.32087e-15	0.00206229	8.00931e-13	0.711408	0.28653	0.287122	0.997938	0.402765
AF	cg08179530	6	CDKN1A	36648295	rs3176320	6	36646788	G	A	0.337423	-0.0504816	0.0101577	6.70286e-07	0.203995	0.0331504	7.57319e-10	-0.247465	0.064005	0.000110481	0.502075	13	-0.372915	-0.122015	0.780778	0.688724	0.885135	0.781(0.689,0.885)	0.00980297	2683	5.06306e-09	3.00661e-05	1.74726e-06	0.00938522	0.990583	0.990614	0.999968	105.547
AF	cg05727186	17	CRHR1	43697356	rs62056790	17	43975417	A	G	0.235174	0.0619214	0.0170466	0.000280711	-0.495264	0.0392465	1.65229e-36	-0.125027	0.0358168	0.000481688	0.0336009	17	-0.195228	-0.0548261	0.882473	0.822647	0.94665	0.882(0.823,0.947)	0.024707	930	0.918135	0.0463648	0.0317064	0.00159894	0.00219532	0.57859	0.00379427	1.37298
AF	cg24063856	17	CRHR1	43863303	rs62057073	17	43861117	T	C	0.235174	0.0622911	0.0170628	0.000261523	-0.315348	0.0387757	4.20106e-16	-0.197531	0.0593094	0.000866828	0.0184042	14	-0.313777	-0.0812846	0.820755	0.730682	0.921931	0.821(0.731,0.922)	0.0351333	1064	0.905442	0.0623162	0.0283146	0.00194675	0.00198022	0.504262	0.00392697	1.01719
AF	cg26069252	5	EGR1	137800343	rs111549735	5	137798584	G	T	0.443763	-0.0434907	0.00950309	4.72857e-06	0.336686	0.0317496	2.84239e-26	-0.129173	0.0307417	2.64704e-05	0.0111146	20	-0.189427	-0.0689193	0.878822	0.827433	0.933402	0.879(0.827,0.933)	0.00365665	1536	9.43819e-37	9.6345e-18	9.79624e-20	1	1.66854e-15	1.66854e-15	1	1.66854e-15
AF	cg03228449	2	FN1	216299545	rs1250243	2	216297656	C	T	0.253579	-0.0373967	0.010679	0.000461987	-0.353226	0.0386318	6.052e-20	0.105872	0.0323743	0.00107454	0.168966	17	0.0424184	0.169326	1.11168	1.04333	1.18451	1.112(1.043,1.185)	0.0405485	1534	6.25894e-14	0.243919	4.59924e-14	0.178661	0.57742	0.763702	0.756081	3.23194
AF	cg08900409	19	GDF15	18475669	rs4072287	19	18475675	C	A	0.320041	-0.0333153	0.00967086	0.000571229	-0.634304	0.0341233	3.97702e-77	0.0525226	0.015506	0.000705998	0.0506721	20	0.0221308	0.0829144	1.05393	1.02238	1.08645	1.054(1.022,1.086)	0.0313215	1988	1.32755e-68	0.106227	8.78462e-68	0.70273	0.191044	0.21375	0.893773	0.27186
AF	cg17067544	7	IL6	22765321	rs2069827	7	22765456	T	G	0.116564	0.0476289	0.0114241	3.05703e-05	-0.427752	0.0552562	9.84502e-15	-0.111347	0.0303343	0.000241919	0.011896	10	-0.170802	-0.0518918	0.894628	0.842988	0.949432	0.895(0.843,0.949)	0.0172656	2907	6.51771e-10	0.0139027	1.44434e-08	0.307409	0.678688	0.688257	0.986097	2.20777
AF	cg24576940	7	KCNH2	150648283	rs12668582	7	150657201	C	A	0.312883	-0.0405215	0.00983871	3.81224e-05	0.32806	0.034129	7.09113e-22	-0.123519	0.0326276	0.000153268	0.186799	20	-0.187469	-0.0595689	0.883805	0.829055	0.942171	0.884(0.829,0.942)	0.0126783	2903	3.94885e-17	0.0183299	1.09028e-15	0.505611	0.476059	0.484948	0.98167	0.941551
AF	cg20665259	7	KCNH2	150659402	rs3807376	7	150658199	C	T	0.213701	-0.0488797	0.0104666	3.01106e-06	-0.235263	0.0394877	2.55519e-09	0.207766	0.0565275	0.000237392	0.0407385	10	0.0969721	0.31856	1.23093	1.10183	1.37515	1.231(1.102,1.375)	0.0172656	2903	1.86357e-06	0.00339343	5.14532e-05	0.0927888	0.903764	0.90689	0.996553	9.74002
AF	cg24674445	1	LMNA	156076363	rs915179	1	156078249	G	A	0.381391	-0.0412383	0.00971771	2.19943e-05	1.099	0.0240226	0	-0.0375235	0.00888028	2.38428e-05	0.0156124	20	-0.0549288	-0.0201182	0.963172	0.946552	0.980083	0.963(0.947,0.98)	0.003558	496	2.23933e-32	1.46858e-08	1.52482e-24	1	2.44316e-10	2.44316e-10	1	2.44316e-10
AF	cg18276016	1	LMNA	156076340	rs915179	1	156078249	G	A	0.381391	-0.0412383	0.00971771	2.19943e-05	0.677384	0.030629	2.22697e-108	-0.0608788	0.0146077	3.07831e-05	0.0198829	20	-0.0895099	-0.0322477	0.940937	0.914379	0.968267	0.941(0.914,0.968)	0.00388696	496	2.08532e-13	1.46856e-08	1.41996e-05	0.999983	3.04897e-06	3.04902e-06	0.999986	3.04903e-06
AF	cg04449473	6	MAPK13	36094917	rs11758277	6	36094809	T	C	0.319018	0.0357348	0.0097489	0.000246831	0.557328	0.0333786	1.37401e-62	0.0641181	0.0179088	0.000343247	0.0604324	20	0.0290169	0.0992193	1.06622	1.02944	1.10431	1.066(1.029,1.104)	0.0208681	2503	5.17934e-09	0.00288919	1.78737e-06	0.99705	5.85454e-05	5.87152e-05	0.997109	5.87186e-05
AF	cg05241265	10	MAPK8	49614052	rs7075976	10	49614277	G	A	0.395706	-0.0415839	0.00951822	1.24891e-05	-0.382234	0.0330661	6.59435e-31	0.108792	0.0266207	4.37477e-05	0.0669702	20	0.0566154	0.160969	1.11493	1.05825	1.17465	1.115(1.058,1.175)	0.00463303	2786	8.20135e-06	1.33488e-06	0.825111	0.134258	0.0406219	0.232285	0.17488	0.302567
AF	cg00846647	17	MAPT	44060252	rs111751251	17	44042951	T	C	0.234151	0.0620375	0.017047	0.000273489	-1.18696	0.0317564	9.22815e-306	-0.0522659	0.0144298	0.000292249	0.0100739	20	-0.0805483	-0.0239835	0.949076	0.92261	0.976302	0.949(0.923,0.976)	0.0181029	1596	1.49271e-10	0.909537	9.04997e-12	0.0551078	0.0353555	0.390827	0.0904633	0.641571
AF	cg23202277	17	MAPT	43971911	rs17689882	17	43906828	A	G	0.234151	0.0628441	0.0170539	0.000228681	0.40725	0.0378102	4.72356e-27	0.154313	0.0442588	0.000489172	0.0124231	20	0.0675658	0.24106	1.16686	1.0699	1.2726	1.167(1.07,1.273)	0.024707	1383	0.303668	0.650392	0.0127521	0.0273065	0.00588099	0.177205	0.0331875	0.21537
AF	cg02228913	17	MAPT	44058016	rs112572874	17	44072984	G	A	0.236196	0.058785	0.0168557	0.000487472	-1.38556	0.0267803	0	-0.0424269	0.0121929	0.000502073	0.0108185	20	-0.066325	-0.0185288	0.958461	0.935827	0.981642	0.958(0.936,0.982)	0.0249743	1588	1.43891e-17	0.909969	8.54655e-19	0.0540124	0.036019	0.400072	0.0900314	0.666866
AF	cg07163735	17	MAPT	43971906	rs538628	17	44787313	C	G	0.219836	0.0616376	0.0167853	0.000240541	0.277663	0.0396437	2.48826e-12	0.221987	0.0682568	0.00114502	0.0471419	12	0.0882037	0.35577	1.24856	1.09221	1.42728	1.249(1.092,1.427)	0.0427171	1383	0.890208	0.0672048	0.0373831	0.00281979	0.00238455	0.458185	0.00520434	0.845649
AF	cg25905215	4	NFKB1	103537858	rs4496586	4	103557311	C	G	0.461145	0.0379617	0.00949434	6.37837e-05	0.237562	0.0324352	2.40341e-13	0.159797	0.0455332	0.000449014	0.868718	20	0.0705519	0.249042	1.17327	1.0731	1.2828	1.173(1.073,1.283)	0.0241658	1822	3.73841e-12	0.000200101	1.86392e-08	0.997679	0.00212137	0.00212179	0.9998	0.0021263
AF	cg09390974	4	NFKB1	103423492	rs980455	4	103418957	C	T	0.402863	0.0329399	0.00953563	0.000551518	0.692711	0.0297932	1.40233e-119	0.0475522	0.0139168	0.000633395	0.0394604	20	0.0202753	0.0748291	1.0487	1.02048	1.0777	1.049(1.02,1.078)	0.0295374	1822	2.92329e-105	0.000200433	1.45751e-101	0.999331	0.000468541	0.000468635	0.9998	0.000468855
AF	cg15409712	4	NFKB1	103426288	rs3774933	4	103426339	C	T	0.403885	0.0322791	0.00953835	0.000714019	0.607283	0.0318635	5.54316e-81	0.0531533	0.0159523	0.000862181	0.0246788	20	0.0218868	0.0844198	1.05459	1.02213	1.08809	1.055(1.022,1.088)	0.0351333	1822	1.40219e-69	0.000200428	6.99113e-66	0.999307	0.000492548	0.000492647	0.9998	0.00049289
AF	cg09123625	16	NTHL1	2097210	rs2369090	16	2091600	T	C	0.160532	-0.0461632	0.0118116	9.29501e-05	-0.287797	0.045532	2.60276e-10	0.160402	0.0482534	0.000886858	0.985594	8	0.0658253	0.254979	1.17398	1.06804	1.29043	1.174(1.068,1.29)	0.0355068	2582	1.85235e-05	0.114573	1.22984e-05	0.0752586	0.810138	0.915	0.885396	10.7647
AF	cg13319278	19	POLRMT	633649	rs151020743	19	627395	A	G	0.0245399	0.117362	0.0277185	2.29509e-05	-0.901942	0.0892224	5.04391e-24	-0.130121	0.0333188	9.40918e-05	0.52339	8	-0.195426	-0.0648162	0.877989	0.822484	0.93724	0.878(0.822,0.937)	0.00858064	1767	1.39673e-15	0.0109737	1.45215e-15	0.0104305	0.978596	0.989454	0.989026	93.8207
AF	cg15422382	10	PPIF	81141532	rs1463598	10	81139134	T	C	0.432515	-0.044091	0.0095288	3.70775e-06	0.190951	0.0341012	2.14915e-08	-0.230902	0.0647347	0.000361234	0.509604	6	-0.357782	-0.104022	0.793817	0.699225	0.901205	0.794(0.699,0.901)	0.0211773	3011	0.779963	0.147532	0.058038	0.0109745	0.00349287	0.241431	0.0144674	0.318271
AF	cg07077694	19	PRDX2	12912252	rs897804	19	12876964	C	G	0.439673	-0.0454057	0.00983007	3.85478e-06	-0.35565	0.0331442	7.32806e-27	0.12767	0.0300918	2.20873e-05	0.121287	20	0.0686901	0.18665	1.13618	1.0711	1.20521	1.136(1.071,1.205)	0.00345298	1684	2.73521e-22	0.00467847	3.04806e-21	0.0511918	0.94413	0.948568	0.995322	18.443
AF	cg13375538	19	PRDX2	12911875	rs4804732	19	12922503	A	G	0.377301	-0.0375562	0.0100006	0.000173073	-0.533463	0.0330116	9.67421e-59	0.0704008	0.0192461	0.00025427	0.096806	20	0.0326784	0.108123	1.07294	1.03322	1.11418	1.073(1.033,1.114)	0.017761	1684	1.72403e-52	0.0126706	1.92123e-51	0.140352	0.846978	0.857847	0.987329	6.03468
AF	cg23467004	19	PRDX2	12912244	rs4804732	19	12922503	A	G	0.377301	-0.0375562	0.0100006	0.000173073	-0.347873	0.0345369	7.30932e-24	0.10796	0.0306809	0.000433532	0.137668	20	0.0478254	0.168095	1.114	1.04899	1.18305	1.114(1.049,1.183)	0.0237214	1684	2.19772e-19	0.0123846	2.4491e-18	0.137161	0.850455	0.861119	0.987615	6.20043
AF	cg15976709	19	PRDX2	12913119	rs3786712	19	12923725	A	G	0.377301	-0.0372246	0.00999767	0.000196612	-0.254528	0.0350556	3.85096e-13	0.14625	0.0441428	0.000922674	0.50336	11	0.0597301	0.23277	1.15749	1.06155	1.26209	1.157(1.062,1.262)	0.0360556	1680	2.77392e-09	0.0587871	3.091e-08	0.654782	0.286431	0.304321	0.941213	0.437445
AF	cg22822656	8	PTK2	142015172	rs6992780	8	141911621	G	A	0.444785	0.0457841	0.0094905	1.40559e-06	0.500045	0.0325825	3.70715e-53	0.09156	0.0198949	4.18078e-06	0.203592	20	0.052566	0.130554	1.09588	1.05397	1.13946	1.096(1.054,1.139)	0.00105581	2812	0.724555	0.145423	0.103082	0.020683	0.00625736	0.232267	0.0269403	0.302537
AF	cg14396066	8	PTK2	142010253	rs62521953	8	141988944	G	A	0.485685	0.0456923	0.00950546	1.5325e-06	0.198421	0.032574	1.11939e-09	0.23028	0.0610253	0.000160969	0.0369155	13	0.11067	0.34989	1.25895	1.11703	1.41891	1.259(1.117,1.419)	0.0128893	2812	0.606825	0.262797	0.0863324	0.0373813	0.00666468	0.151312	0.0440459	0.178289
AF	cg02420927	3	RAF1	12703582	rs2344825	3	12619083	A	G	0.374233	0.0573503	0.0100769	1.26101e-08	0.155099	0.0191976	6.52598e-16	0.369766	0.0794729	3.27571e-06	0.569936	16	0.213999	0.525533	1.4474	1.23862	1.69136	1.447(1.239,1.691)	0.000977652	2530	2.56565e-23	2.17858e-14	1.17767e-09	1	1.04458e-09	1.04458e-09	1	1.04458e-09
AF	cg26432171	3	RAF1	12704882	rs2454429	3	12620720	G	A	0.413088	-0.0525212	0.00961327	4.67089e-08	-0.198993	0.0320434	5.29505e-10	0.263935	0.0643439	4.09703e-05	0.212943	14	0.137821	0.390049	1.30204	1.14777	1.47705	1.302(1.148,1.477)	0.00463303	2530	1.80786e-18	2.17839e-14	8.29833e-05	0.999914	3.21846e-06	3.21872e-06	0.999917	3.21873e-06
AF	cg08100522	3	SCN5A	38675834	rs9844378	3	38700871	A	G	0.334356	0.0498845	0.00972536	2.90797e-07	-0.46915	0.0345583	5.58698e-42	-0.10633	0.0221601	1.60059e-06	0.0312648	20	-0.149764	-0.0628962	0.899128	0.860911	0.939041	0.899(0.861,0.939)	0.000525472	2464	1.11561e-40	5.01872e-07	2.22011e-34	0.99875	0.00124908	0.00124908	0.999999	0.00125064
AF	cg27102649	17	SERPINF1	1665172	rs12149986	17	1686600	A	G	0.394683	-0.0354951	0.0100274	0.000400396	-0.430727	0.0325592	5.96532e-40	0.0824074	0.0240992	0.000627338	0.0966844	20	0.035173	0.129642	1.0859	1.0358	1.13842	1.086(1.036,1.138)	0.0295374	2075	6.39975e-15	5.7222e-07	1.11841e-08	0.999999	4.38335e-09	4.38335e-09	0.999999	4.38335e-09
AF	cg27311041	5	TERT	1300340	rs2853672	5	1292983	C	A	0.511247	0.0373053	0.00949609	8.54811e-05	-0.224796	0.0323931	3.93167e-12	-0.165952	0.0485422	0.000629187	0.59021	9	-0.261095	-0.0708093	0.847087	0.770208	0.93164	0.847(0.77,0.932)	0.0295374	1246	0.000179193	1.21971e-05	0.910574	0.0619527	0.0272814	0.305729	0.0892341	0.440359
AF	cg25518571	5	TERT	1286042	rs2736100	5	1286516	A	C	0.501022	-0.0329064	0.00949328	0.000527716	0.278847	0.0328333	2.01715e-17	-0.118009	0.0367712	0.00133071	0.42446	10	-0.190081	-0.0459374	0.888688	0.826893	0.955102	0.889(0.827,0.955)	0.0490869	1281	0.000126505	1.29944e-05	0.873001	0.0896362	0.0372235	0.293423	0.12686	0.415273
AF	cg01558923	1	TGFB2	218520959	rs10482724	1	218520843	A	G	0.164622	0.0461308	0.0129662	0.000374033	0.512457	0.0446626	1.7828e-30	0.0900189	0.0264905	0.0006784	0.0563085	18	0.0380975	0.14194	1.09419	1.03883	1.15251	1.094(1.039,1.153)	0.0305094	2832	4.91943e-24	0.0431285	9.22448e-23	0.808559	0.148312	0.154997	0.956871	0.183427
AF	cg27508144	1	TGFB2	218520789	rs11579807	1	218524641	C	T	0.164622	0.0458604	0.0129787	0.000410091	0.48148	0.0454169	2.93737e-26	0.0952488	0.0284137	0.000801692	0.0562589	19	0.0395579	0.15094	1.09993	1.04035	1.16293	1.1(1.04,1.163)	0.0341812	2832	4.33612e-20	0.0434073	8.1307e-19	0.813792	0.142801	0.149281	0.956593	0.175476
AF	cg12113251	12	TSFM	58176230	rs35091613	12	58270680	T	C	0.0552147	0.0895218	0.0176308	3.82261e-07	0.450733	0.0803063	1.99227e-08	0.198614	0.0527472	0.000166289	0.987655	7	0.0952295	0.301999	1.21971	1.09991	1.35256	1.22(1.1,1.353)	0.0129982	1398	1.35407e-05	0.000431215	0.000310657	0.00890282	0.990342	0.99109	0.999245	111.239
AF	cg09915519	2	TTN	179397513	rs744426	2	179436020	A	G	0.139059	0.125501	0.012914	2.52174e-22	-0.36198	0.0459236	3.21618e-15	-0.346707	0.0566352	9.25465e-10	0.067411	20	-0.457712	-0.235702	0.707012	0.63273	0.790016	0.707(0.633,0.79)	1.01277e-06	1252	4.21452e-28	4.41523e-19	3.7555e-11	0.0383819	0.961618	0.961618	1	25.0539
AF	cg10087519	2	TTN	179397483	rs12998857	2	179533609	C	A	0.170757	0.115078	0.0139201	1.37309e-16	-0.229388	0.0418563	4.24429e-08	-0.501674	0.109828	4.92793e-06	0.352895	11	-0.716937	-0.286411	0.605516	0.488246	0.750954	0.606(0.488,0.751)	0.0011556	1252	2.93674e-21	5.09655e-19	0.000261689	0.0444594	0.955279	0.955529	0.999738	21.4865
AF	cg08691235	2	TTN	179395935	rs3820978	2	179405807	G	A	0.255624	0.0834928	0.0105037	1.88191e-15	0.214161	0.0389157	3.72962e-08	0.38986	0.0861635	6.0494e-06	0.0121917	10	0.22098	0.55874	1.47677	1.2473	1.74847	1.477(1.247,1.748)	0.00132401	1255	1.14864e-20	4.04666e-18	0.00102354	0.359954	0.639023	0.639677	0.998976	1.77529

## Sheet: Table S5
Supplementary Table S5. SMR analysis from eQTL to AF (p SMR < 0.05 and p_HEIDI > 0.01)
probeID	ProbeChr	Gene	Probe_bp	topSNP	topSNP_chr	topSNP_bp	A1	A2	Freq	b_GWAS	se_GWAS	p_GWAS	b_eQTL	se_eQTL	p_eQTL	b_SMR	se_SMR	p_SMR	p_HEIDI	nsnp_HEIDI	lo_ci	up_ci	or	or_lci95	or_uci95	OR (95%CI)
ENSG00000155657	2	TTN	179543122	rs13034990	2	179386240	G	A	0.138171	0.0922	0.0096	4.92e-22	-0.0746427	0.0113401	4.6354e-11	-1.23522	0.227503	5.6526e-08	0.0384519	20	-1.68113	-0.789314	0.290771	0.186164	0.454156	0.291(0.186,0.454)
ENSG00000169398	8	PTK2	141840157	rs10088133	8	142017877	A	G	0.459245	0.0379	0.0068	2.495e-08	-0.164576	0.00800196	5.42181e-94	-0.230288	0.0428085	7.46931e-08	0.412924	20	-0.314193	-0.146383	0.794305	0.730378	0.863827	0.794(0.73,0.864)
ENSG00000140990	16	NDUFB10	2010742	rs758335	16	2011126	A	G	0.188867	-0.0468	0.0087	7.738e-08	-0.241118	0.0119429	1.21821e-90	0.194096	0.0373408	2.01483e-07	0.0858571	20	0.120908	0.267284	1.21421	1.12852	1.30641	1.214(1.129,1.306)
ENSG00000055118	7	KCNH2	150658726	rs2072412	7	150647970	G	C	0.294235	0.0416	0.0077	6.771e-08	0.16693	0.00926327	1.3428e-72	0.249207	0.0481556	2.27871e-07	0.109042	20	0.154822	0.343592	1.28301	1.16745	1.41	1.283(1.167,1.41)
ENSG00000124762	6	CDKN1A	36649710	rs12199346	6	36641546	A	C	0.208748	-0.0404	0.0079	2.606e-07	-0.208691	0.00919676	5.39835e-114	0.193588	0.0388044	6.07541e-07	0.0199413	20	0.117531	0.269645	1.2136	1.12472	1.3095	1.214(1.125,1.309)
ENSG00000127554	16	GFER	2035979	rs6366	16	2014031	C	G	0.190855	-0.0482	0.0088	3.598e-08	-0.0848698	0.0127824	3.14539e-11	0.567929	0.134416	2.38786e-05	0.234928	16	0.304474	0.831384	1.76461	1.35591	2.2965	1.765(1.356,2.296)
ENSG00000182180	10	MRPS16	75009480	rs7100670	10	75156036	T	C	0.0646123	-0.0552	0.0131	2.405e-05	0.357878	0.0153979	1.71388e-119	-0.154242	0.0372013	3.38111e-05	0.055712	8	-0.227157	-0.0813275	0.857065	0.796796	0.921892	0.857(0.797,0.922)
ENSG00000163631	4	ALB	74274980	rs150643605	4	74136110	G	A	0.149105	0.0464	0.0093	6.33e-07	-0.110243	0.0185395	2.741e-09	-0.420887	0.110119	0.000132318	0.0390394	20	-0.63672	-0.205054	0.656464	0.529025	0.814604	0.656(0.529,0.815)
ENSG00000121858	3	TNFSF10	172232297	rs3181140	3	172227642	A	G	0.309145	0.0274	0.0072	0.0001314	0.184241	0.00847975	1.13516e-104	0.148718	0.0396741	0.000177901	0.587924	20	0.0709568	0.226479	1.16035	1.07353	1.25418	1.16(1.074,1.254)
ENSG00000161905	17	ALOX15	4539893	rs72835630	17	4562449	T	C	0.244533	-0.0282	0.0078	0.0003141	-0.463015	0.00909998	0	0.0609051	0.0168886	0.000310604	0.473984	20	0.0278034	0.0940068	1.0628	1.02819	1.09857	1.063(1.028,1.099)
ENSG00000005381	17	MPO	56352756	rs12940119	17	56373613	C	T	0.172962	0.0301	0.0091	0.0009089	0.409196	0.0111353	1.26985e-295	0.0735589	0.0223286	0.000986413	0.759625	20	0.0297948	0.117323	1.07633	1.03024	1.12448	1.076(1.03,1.124)
ENSG00000204516	6	MICB	31470779	rs7757162	6	31478960	A	G	0.0467197	0.0631	0.0192	0.0009968	-1.2761	0.0312665	0	-0.0494474	0.0150945	0.00105343	0.13792	20	-0.0790326	-0.0198622	0.951755	0.92401	0.980334	0.952(0.924,0.98)
ENSG00000102882	16	MAPK3	30130126	rs55732507	16	30141985	C	T	0.437376	-0.0222	0.0069	0.00137	0.508772	0.00767103	0	-0.0436344	0.013578	0.00131076	0.502559	20	-0.0702473	-0.0170215	0.957304	0.932163	0.983123	0.957(0.932,0.983)
ENSG00000096696	6	DSP	7564379	rs11243180	6	7439070	G	A	0.423459	0.0214	0.0067	0.001469	-0.641702	0.00716339	0	-0.0333488	0.0104476	0.00141291	0.200121	20	-0.0538261	-0.0128715	0.967201	0.947597	0.987211	0.967(0.948,0.987)
ENSG00000091831	6	ESR1	152214290	rs3020333	6	152010254	G	A	0.469185	-0.0219	0.0067	0.001084	-0.123822	0.00866495	2.52611e-46	0.176867	0.0555073	0.00144074	0.351447	20	0.0680727	0.285661	1.19347	1.07044	1.33064	1.193(1.07,1.331)
ENSG00000065057	16	NTHL1	2093841	rs2516726	16	2095065	C	T	0.232604	-0.0284	0.0084	0.0007041	0.109571	0.011519	1.86669e-21	-0.259192	0.0813608	0.00144401	0.79888	20	-0.418659	-0.0997248	0.771675	0.657928	0.905086	0.772(0.658,0.905)
ENSG00000096717	10	SIRT1	69661287	rs10997832	10	69607395	C	G	0.331014	0.0216	0.007	0.002061	0.712669	0.0121184	0	0.0303086	0.00983574	0.00205977	0.018295	20	0.0110305	0.0495867	1.03077	1.01109	1.05084	1.031(1.011,1.051)
ENSG00000118260	2	CREB1	208431308	rs13027546	2	208359507	C	G	0.163022	-0.0275	0.0089	0.001911	0.16986	0.0108817	6.26284e-55	-0.161898	0.0534129	0.00243685	0.0502965	20	-0.266587	-0.0572087	0.850528	0.765989	0.944397	0.851(0.766,0.944)
ENSG00000132155	3	RAF1	12665412	rs4684871	3	12697498	G	A	0.432406	0.0205	0.0067	0.002335	0.153027	0.00810496	1.64701e-79	0.133964	0.0443545	0.00252525	0.103661	20	0.0470292	0.220899	1.14335	1.04815	1.2472	1.143(1.048,1.247)
ENSG00000111424	12	VDR	48286075	rs7975232	12	48238837	C	A	0.445328	-0.0202	0.0066	0.002287	0.136127	0.00864109	6.50862e-56	-0.148391	0.0493909	0.0026608	0.207232	10	-0.245197	-0.0515848	0.862094	0.78255	0.949723	0.862(0.783,0.95)
ENSG00000004478	12	FKBP4	2909347	rs12814675	12	2936630	C	T	0.0367793	0.0506	0.0159	0.001488	-0.165045	0.0187995	1.6464e-18	-0.306584	0.102472	0.00277259	0.155606	13	-0.507429	-0.105739	0.735957	0.602041	0.89966	0.736(0.602,0.9)
ENSG00000135218	7	CD36	80153742	rs7755	7	80306271	A	G	0.442346	0.0197	0.0067	0.003338	-0.60168	0.00724288	0	-0.0327416	0.0111425	0.00329849	0.119626	20	-0.0545809	-0.0109023	0.967789	0.946882	0.989157	0.968(0.947,0.989)
ENSG00000137801	15	THBS1	39882473	rs28790585	15	39668870	T	C	0.28827	-0.0215	0.0076	0.004872	0.438253	0.00832921	0	-0.0490584	0.0173666	0.00473002	0.0683599	20	-0.0830969	-0.0150199	0.952126	0.920262	0.985092	0.952(0.92,0.985)
ENSG00000089159	12	PXN	120675912	rs2238155	12	120667194	C	A	0.156064	-0.0289	0.0096	0.002528	-0.125815	0.0161924	7.84856e-15	0.229703	0.0818294	0.00499908	0.0105333	20	0.0693174	0.390089	1.25823	1.07178	1.47711	1.258(1.072,1.477)
ENSG00000117592	1	PRDX6	173452175	rs12744267	1	173486342	G	A	0.166004	0.0237	0.0085	0.005598	0.327406	0.0101102	4.65564e-230	0.0723873	0.0260577	0.00547018	0.425065	20	0.0213142	0.12346	1.07507	1.02154	1.13141	1.075(1.022,1.131)
ENSG00000084754	2	HADHA	26440549	rs2384361	2	26452209	T	C	0.208748	0.0303	0.0111	0.006281	-0.309988	0.0106863	5.20038e-185	-0.0977457	0.035966	0.00657328	0.319736	20	-0.168239	-0.0272523	0.906879	0.845152	0.973116	0.907(0.845,0.973)
ENSG00000198929	1	NOS1AP	162196442	rs193153189	1	162019673	C	T	0.0298211	0.0815	0.0288	0.004672	0.239595	0.0283477	2.86351e-17	0.340157	0.126761	0.00728677	0.0276219	11	0.0917054	0.588609	1.40517	1.09604	1.80148	1.405(1.096,1.801)
ENSG00000092969	1	TGFB2	218568769	rs12034138	1	218692641	T	C	0.136183	0.0295	0.0102	0.003876	0.0819862	0.0118893	5.35631e-12	0.359817	0.13491	0.00765135	0.196445	19	0.0953934	0.624241	1.43307	1.10009	1.86683	1.433(1.1,1.867)
ENSG00000127914	7	AKAP9	91655084	rs12540565	7	91633213	G	T	0.385686	0.0189	0.0068	0.005726	-0.0747716	0.00817998	6.19917e-20	-0.25277	0.0950549	0.00783267	0.0767513	20	-0.439078	-0.0664624	0.776646	0.644631	0.935698	0.777(0.645,0.936)
ENSG00000126522	7	ASL	65549665	rs7781880	7	65760297	T	C	0.372763	-0.0184	0.0069	0.007343	-0.192288	0.00812865	1.03361e-123	0.0956897	0.0361109	0.00805197	0.423065	13	0.0249123	0.166467	1.10042	1.02523	1.18112	1.1(1.025,1.181)
ENSG00000154229	17	PRKCA	64552807	rs9901697	17	64283468	G	A	0.346918	0.0182	0.007	0.008935	-0.199548	0.00830178	1.14721e-127	-0.091206	0.0352838	0.00974011	0.165791	20	-0.160362	-0.0220498	0.91283	0.851835	0.978192	0.913(0.852,0.978)
ENSG00000204388	6	HSPA1B	31796771	rs1144708	6	31710020	T	C	0.361829	-0.0189	0.0074	0.01019	-0.216337	0.0123991	3.57749e-68	0.0873638	0.0345705	0.0115002	0.0461392	20	0.0196056	0.155122	1.09129	1.0198	1.1678	1.091(1.02,1.168)
ENSG00000262814	17	MRPL12	79672471	rs62077191	17	79678063	G	A	0.171968	-0.0257	0.0099	0.009664	-0.143212	0.0134051	1.2173e-26	0.179454	0.0711397	0.0116505	0.151088	20	0.0400202	0.318888	1.19656	1.04083	1.3756	1.197(1.041,1.376)
ENSG00000073578	5	SDHA	237585	rs35947614	5	224397	G	A	0.143141	0.0282	0.011	0.0105	0.177101	0.0125346	2.5169e-45	0.159231	0.0631255	0.0116541	0.0280656	20	0.035505	0.282957	1.17261	1.03614	1.32705	1.173(1.036,1.327)
ENSG00000143819	1	EPHX1	226015527	rs1009668	1	226040404	T	C	0.111332	0.0269	0.0105	0.0107	-0.159197	0.0128003	1.6457e-35	-0.168973	0.0673409	0.0120997	0.665776	20	-0.300961	-0.0369848	0.844532	0.740107	0.963691	0.845(0.74,0.964)
ENSG00000181019	16	NQO1	69750876	rs2917667	16	69763778	A	G	0.106362	0.0259	0.0103	0.01148	0.363781	0.0120637	9.22327e-200	0.0711966	0.028412	0.0122152	0.215254	20	0.0155091	0.126884	1.07379	1.01563	1.13529	1.074(1.016,1.135)
ENSG00000004939	17	SLC4A1	42335631	rs5033	17	42326258	C	T	0.28827	0.0251	0.0101	0.01242	-0.178167	0.0103529	2.25759e-66	-0.140879	0.0572765	0.0139078	0.285599	20	-0.253141	-0.0286171	0.868594	0.776358	0.971789	0.869(0.776,0.972)
ENSG00000213722	6	DDAH2	31696604	rs9267576	6	31812038	T	G	0.107356	0.0247	0.01	0.01316	0.423021	0.0176535	6.86192e-127	0.0583895	0.0237647	0.014011	0.088401	20	0.0118107	0.104968	1.06013	1.01188	1.11068	1.06(1.012,1.111)
ENSG00000088986	12	DYNLL1	120921974	rs671566	12	120921161	A	G	0.350895	0.0179	0.0069	0.009585	0.0633587	0.00891071	1.1571e-12	0.282518	0.115926	0.014807	0.687834	20	0.055303	0.509733	1.32647	1.05686	1.66485	1.326(1.057,1.665)
ENSG00000080824	14	HSP90AA1	102576555	rs2403017	14	102542469	G	A	0.16004	0.0217	0.0089	0.01435	-0.276933	0.0110291	3.94636e-139	-0.0783583	0.0322889	0.0152332	0.313871	20	-0.141645	-0.0150721	0.924633	0.86793	0.985041	0.925(0.868,0.985)
ENSG00000138757	4	G3BP2	76608837	rs1512740	4	76590015	C	T	0.375746	-0.0166	0.0069	0.01542	-0.456679	0.00784979	0	0.0363494	0.015122	0.0162282	0.288747	20	0.00671028	0.0659885	1.03702	1.00673	1.06821	1.037(1.007,1.068)
ENSG00000196262	7	PPIA	44850221	rs6463247	7	44839616	C	T	0.181909	0.0209	0.0087	0.01674	-0.284267	0.010209	1.24175e-170	-0.0735224	0.0307187	0.0166927	0.59912	20	-0.133731	-0.0133137	0.929115	0.874825	0.986774	0.929(0.875,0.987)
ENSG00000213366	1	GSTM2	110231408	rs687643	1	110212534	C	T	0.494036	-0.0165	0.0069	0.01611	-0.375195	0.0090028	0	0.0439771	0.0184207	0.0169691	0.386438	20	0.00787253	0.0800817	1.04496	1.0079	1.08338	1.045(1.008,1.083)
ENSG00000104365	8	IKBKB	42159396	rs13278372	8	42182241	A	C	0.126243	-0.0244	0.0101	0.01542	0.182035	0.0118766	5.03214e-53	-0.13404	0.0561688	0.0170151	0.922909	20	-0.244131	-0.0239492	0.874555	0.783385	0.976335	0.875(0.783,0.976)
ENSG00000197894	4	ADH5	100001042	rs7683704	4	100004226	T	C	0.0964215	-0.0261	0.0109	0.01632	0.296376	0.0138404	9.9372e-102	-0.0880637	0.0370068	0.0173284	0.798566	20	-0.160597	-0.0155304	0.915703	0.851635	0.98459	0.916(0.852,0.985)
ENSG00000111275	12	ALDH2	112226236	rs7969271	12	112156802	A	T	0.0894632	-0.0254	0.0107	0.01769	0.450267	0.0131472	4.65469e-257	-0.056411	0.0238207	0.0178773	0.0766606	20	-0.1031	-0.00972243	0.945151	0.902037	0.990325	0.945(0.902,0.99)
ENSG00000140374	15	ETFA	76555754	rs56372945	15	76603164	G	A	0.135189	0.0237	0.0101	0.01872	0.713059	0.0113631	0	0.0332371	0.0141742	0.0190324	0.70925	20	0.00545567	0.0610185	1.0338	1.00547	1.06292	1.034(1.005,1.063)
ENSG00000105854	7	PON2	95049342	rs2374993	7	95063702	G	T	0.129225	-0.023	0.0099	0.01975	0.646868	0.0120305	0	-0.0355559	0.0153188	0.0202832	0.428037	20	-0.0655807	-0.00553105	0.965069	0.936523	0.994484	0.965(0.937,0.994)
ENSG00000166949	15	SMAD3	67421817	rs10163040	15	67490486	A	C	0.214712	-0.0184	0.0079	0.02002	0.169724	0.00996477	4.72267e-65	-0.108411	0.0469794	0.0210193	0.0498828	20	-0.200491	-0.0163314	0.897259	0.818329	0.983801	0.897(0.818,0.984)
ENSG00000069667	15	RORA	61151000	rs62003261	15	60761489	C	T	0.199801	0.0198	0.0085	0.0199	-0.129114	0.0107074	1.75149e-33	-0.153353	0.0670504	0.0221884	0.711879	20	-0.284772	-0.0219342	0.857827	0.752186	0.978305	0.858(0.752,0.978)
ENSG00000136628	1	EPRS	220180971	rs35451151	1	220135140	C	A	0.503976	0.0153	0.0067	0.02177	-0.218426	0.00786518	9.63897e-170	-0.0700465	0.0307775	0.0228519	0.698447	20	-0.13037	-0.0097226	0.93235	0.87777	0.990325	0.932(0.878,0.99)
ENSG00000161011	5	SQSTM1	179249233	rs3734007	5	179252537	G	A	0.452286	-0.0152	0.0067	0.0238	-0.218413	0.00787689	3.18381e-169	0.069593	0.0307784	0.023753	0.215458	20	0.00926734	0.129919	1.07207	1.00931	1.13874	1.072(1.009,1.139)
ENSG00000095015	5	MAP3K1	56151690	rs287276	5	55725611	A	G	0.34493	-0.0153	0.0069	0.02631	0.200269	0.00898397	4.43794e-110	-0.0763973	0.0346237	0.0273489	0.20033	20	-0.14426	-0.00853485	0.926448	0.865663	0.991501	0.926(0.866,0.992)
ENSG00000103707	15	MTFMT	65308411	rs2280555	15	65262030	G	T	0.38171	0.0255	0.0115	0.02588	-0.122739	0.00878248	2.20269e-44	-0.207758	0.094867	0.0285245	0.28509	20	-0.393697	-0.0218187	0.812404	0.674558	0.978418	0.812(0.675,0.978)
ENSG00000105287	19	PRKD2	47198958	rs60652743	19	47205707	G	A	0.172962	0.0198	0.0091	0.0289	0.438172	0.010499	0	0.0451878	0.0207963	0.0297899	0.569836	20	0.00442705	0.0859485	1.04622	1.00444	1.08975	1.046(1.004,1.09)
ENSG00000214435	10	AS3MT	104645464	rs7085104	10	104628873	G	A	0.349901	0.015	0.0069	0.02996	-0.514942	0.00800153	0	-0.0291295	0.0134072	0.0298049	0.0131413	20	-0.0554076	-0.00285139	0.971291	0.946099	0.997153	0.971(0.946,0.997)
ENSG00000104231	8	ZFAND1	82629353	rs55640701	8	82551928	C	G	0.15507	-0.0265	0.0122	0.0302	-0.359688	0.0119426	2.808e-199	0.0736749	0.0340063	0.0302727	0.384305	20	0.00702255	0.140327	1.07646	1.00705	1.15065	1.076(1.007,1.151)
ENSG00000165806	10	CASP7	115464802	rs4353229	10	115489589	C	T	0.254473	0.016	0.0074	0.03117	-0.592229	0.00830595	0	-0.0270166	0.0125009	0.0306823	0.153291	20	-0.0515184	-0.00251484	0.973345	0.949786	0.997488	0.973(0.95,0.997)
ENSG00000135297	6	MTO1	74195130	rs2017272	6	74195981	A	T	0.255467	0.0163	0.0076	0.03251	-0.437793	0.00889931	0	-0.0372322	0.0173763	0.0321371	0.0611873	20	-0.0712897	-0.00317465	0.963452	0.931192	0.99683	0.963(0.931,0.997)
ENSG00000105953	7	OGDH	44697418	rs217384	7	44604017	T	G	0.429423	0.0145	0.0067	0.03151	-0.116705	0.00807503	2.41396e-47	-0.124245	0.0580497	0.0323292	0.0723849	20	-0.238022	-0.0104676	0.883163	0.788185	0.989587	0.883(0.788,0.99)
ENSG00000205138	19	SDHAF1	36486655	rs7251575	19	36488986	C	T	0.230616	-0.018	0.0085	0.03313	-0.236708	0.0105752	5.73753e-111	0.0760432	0.0360696	0.0350109	0.045216	20	0.00534678	0.14674	1.07901	1.00536	1.15805	1.079(1.005,1.158)
ENSG00000137752	11	CASP1	104934164	rs2409065	11	105063849	G	A	0.0715706	0.0274	0.013	0.03568	0.476604	0.0147974	1.33322e-227	0.05749	0.0273346	0.0354488	0.0544547	17	0.00391418	0.111066	1.05917	1.00392	1.11747	1.059(1.004,1.117)
ENSG00000150782	11	IL18	112024407	rs11606049	11	112033129	T	C	0.224652	-0.016	0.0076	0.03598	0.309576	0.013556	1.97675e-115	-0.0516836	0.0246538	0.036049	0.746339	20	-0.100005	-0.00336215	0.949629	0.904833	0.996643	0.95(0.905,0.997)
ENSG00000134184	1	GSTM1	110240871	rs12045101	1	110267651	T	C	0.230616	0.0161	0.0077	0.03738	0.58619	0.010018	0	0.0274655	0.013144	0.0366559	0.372452	20	0.00170326	0.0532277	1.02785	1.0017	1.05467	1.028(1.002,1.055)
ENSG00000178726	20	THBD	23028324	rs844887	20	23106084	A	G	0.110338	-0.024	0.0115	0.03621	-0.593083	0.0129149	0	0.0404665	0.0194102	0.037087	0.0177407	20	0.00242251	0.0785105	1.0413	1.00243	1.08167	1.041(1.002,1.082)
ENSG00000111276	12	CDKN1B	12871648	rs7956514	12	12879254	G	T	0.286282	-0.0158	0.0075	0.03484	-0.127628	0.00900807	1.4415e-45	0.123797	0.0594105	0.0371822	0.0133782	20	0.00735242	0.240242	1.13179	1.00738	1.27156	1.132(1.007,1.272)
ENSG00000118246	2	FASTKD2	207643657	rs7594645	2	207646674	G	A	0.0467197	-0.0291	0.0137	0.03337	-0.160581	0.017448	3.468e-20	0.181217	0.0875579	0.0384822	0.436661	20	0.00960352	0.35283	1.19868	1.00965	1.42309	1.199(1.01,1.423)
ENSG00000164347	5	GFM2	74040112	rs17647023	5	74062358	T	G	0.250497	-0.0162	0.0078	0.038	-0.215057	0.00914049	2.10899e-122	0.0753287	0.0364104	0.0385575	0.0998155	20	0.00396432	0.146693	1.07824	1.00397	1.158	1.078(1.004,1.158)
ENSG00000187134	10	AKR1C1	4980135	rs5011018	10	4967006	G	C	0.132207	-0.0216	0.0103	0.03641	0.21182	0.0177656	8.98143e-33	-0.101974	0.0493727	0.0388867	0.315545	20	-0.198744	-0.00520351	0.903053	0.819759	0.99481	0.903(0.82,0.995)
ENSG00000038945	8	MSR1	16195193	rs55979812	8	16405213	T	A	0.417495	-0.014	0.0068	0.03918	-0.379173	0.00778131	0	0.0369224	0.0179498	0.0396874	0.395557	20	0.00174079	0.072104	1.03761	1.00174	1.07477	1.038(1.002,1.075)
ENSG00000102755	13	FLT1	28971877	rs56728557	13	29029431	A	G	0.146123	0.0196	0.0095	0.03898	-0.369673	0.0163762	7.84079e-113	-0.0530199	0.0258055	0.0399182	0.477869	20	-0.103599	-0.00244112	0.948361	0.901587	0.997562	0.948(0.902,0.998)
ENSG00000178952	16	TUFM	28855730	rs7187776	16	28857645	G	A	0.341948	0.0139	0.0068	0.04	0.846998	0.00659152	0	0.0164109	0.00802937	0.0409675	0.0474779	20	0.000673335	0.0321485	1.01655	1.00067	1.03267	1.017(1.001,1.033)
ENSG00000177000	1	MTHFR	11856378	rs1476413	1	11852300	T	C	0.280318	0.0151	0.0074	0.0411	0.730039	0.00778287	0	0.0206838	0.0101388	0.0413446	0.0981034	20	0.000811752	0.0405558	1.0209	1.00081	1.04139	1.021(1.001,1.041)
ENSG00000132386	17	SERPINF1	1673060	rs12943466	17	1671272	C	T	0.265408	0.0154	0.0075	0.03931	-0.130894	0.00898379	4.35891e-48	-0.117653	0.0578646	0.0420281	0.244353	20	-0.231068	-0.00423838	0.889004	0.793686	0.995771	0.889(0.794,0.996)
ENSG00000175806	8	MSRA	10099089	rs11777364	8	10288546	C	G	0.451292	0.0138	0.0068	0.04098	0.319316	0.00790221	0	0.0432173	0.0213223	0.042677	0.420644	20	0.00142559	0.085009	1.04416	1.00143	1.08873	1.044(1.001,1.089)
ENSG00000257218	12	GATC	120891815	rs566124	12	120902279	C	T	0.369781	-0.0141	0.007	0.04541	0.298733	0.00811921	2.363e-296	-0.0471994	0.0234674	0.0442965	0.523097	20	-0.0931955	-0.0012033	0.953897	0.911015	0.998797	0.954(0.911,0.999)
ENSG00000140961	16	OSGIN1	83990912	rs2665304	16	83987668	C	G	0.311133	-0.0143	0.0071	0.04467	-0.239422	0.00840626	1.99132e-178	0.0597272	0.0297288	0.04453	0.828408	20	0.00145875	0.117996	1.06155	1.00146	1.12524	1.062(1.001,1.125)
ENSG00000110721	11	CHKA	67854618	rs2511468	11	67911189	A	G	0.39165	0.0139	0.0068	0.04178	0.0807321	0.00820982	8.06816e-23	0.172174	0.0860298	0.0453562	0.190247	20	0.00355559	0.340792	1.18788	1.00356	1.40606	1.188(1.004,1.406)
ENSG00000073060	12	SCARB1	125314308	rs7954697	12	125335253	C	A	0.400596	-0.0136	0.0068	0.04489	0.316468	0.00785742	0	-0.0429744	0.0215137	0.0457667	0.476323	20	-0.0851413	-0.000807548	0.957936	0.918383	0.999193	0.958(0.918,0.999)
ENSG00000116701	1	NCF2	183542354	rs10797890	1	183563709	T	C	0.452286	-0.0133	0.0067	0.04613	0.146211	0.00800365	1.48808e-74	-0.0909646	0.046094	0.0484434	0.0328726	20	-0.181309	-0.00062036	0.91305	0.834178	0.99938	0.913(0.834,0.999)
ENSG00000143149	1	ALDH9A1	165649776	rs10918242	1	165656600	G	A	0.324056	-0.0136	0.0069	0.04933	-0.409504	0.00809114	0	0.0332109	0.0168624	0.0488932	0.873867	20	0.000160596	0.0662612	1.03377	1.00016	1.06851	1.034(1,1.069)
ENSG00000118217	1	ATF6	161834972	rs1136046	1	161928771	A	G	0.100398	-0.0203	0.0103	0.04827	0.564033	0.0118447	0	-0.0359908	0.018277	0.0489315	0.0119128	20	-0.0718137	-0.00016788	0.964649	0.930704	0.999832	0.965(0.931,1)

## Sheet: Table S6
Supplementary Table S6. SMR analysis and colocalization analysis from eQTL to AF (FDR < 0.05 and p_HEIDI > 0.01)
outcome	probeID	ProbeChr	Gene	Probe_bp	topSNP	topSNP_chr	topSNP_bp	A1	A2	Freq	b_GWAS	se_GWAS	p_GWAS	b_eQTL	se_eQTL	p_eQTL	b_SMR	se_SMR	p_SMR	p_HEIDI	nsnp_HEIDI	lo_ci	up_ci	or	or_lci95	or_uci95	OR (95%CI)	FDR	nsnps	PP.H0.abf	PP.H1.abf	PP.H2.abf	PP.H3.abf	PP.H4.abf	PP.H4.abf_conditional	PP.H4.abf_1	PP.H4.abf_2
AF	ENSG00000155657	2	TTN	179543122	rs13034990	2	179386240	G	A	0.138171	0.0922	0.0096	4.92e-22	-0.0746427	0.0113401	4.6354e-11	-1.23522	0.227503	5.6526e-08	0.0384519	20	-1.68113	-0.789314	0.290771	0.186164	0.454156	0.291(0.186,0.454)	1.4839e-05	5798	3.58344e-24	2.46571e-19	5.06458e-06	0.347833	0.652161	0.652165	0.999995	1.87492
AF	ENSG00000169398	8	PTK2	141840157	rs10088133	8	142017877	A	G	0.459245	0.0379	0.0068	2.495e-08	-0.164576	0.00800196	5.42181e-94	-0.230288	0.0428085	7.46931e-08	0.412924	20	-0.314193	-0.146383	0.794305	0.730378	0.863827	0.794(0.73,0.864)	1.4839e-05	5886	1.723e-91	3.61238e-05	1.57278e-87	0.329073	0.670891	0.670916	0.999964	2.03873
AF	ENSG00000140990	16	NDUFB10	2010742	rs758335	16	2011126	A	G	0.188867	-0.0468	0.0087	7.738e-08	-0.241118	0.0119429	1.21821e-90	0.194096	0.0373408	2.01483e-07	0.0858571	20	0.120908	0.267284	1.21421	1.12852	1.30641	1.214(1.129,1.306)	2.71622e-05	6366	1.82766e-91	3.44199e-08	5.30718e-84	0.999486	0.000513967	0.000513967	1	0.000514231
AF	ENSG00000055118	7	KCNH2	150658726	rs2072412	7	150647970	G	C	0.294235	0.0416	0.0077	6.771e-08	0.16693	0.00926327	1.3428e-72	0.249207	0.0481556	2.27871e-07	0.109042	20	0.154822	0.343592	1.28301	1.16745	1.41	1.283(1.167,1.41)	2.71622e-05	6466	5.12722e-71	5.65253e-06	8.65121e-66	0.953712	0.046282	0.0462823	0.999994	0.0485283
AF	ENSG00000124762	6	CDKN1A	36649710	rs12199346	6	36641546	A	C	0.208748	-0.0404	0.0079	2.606e-07	-0.208691	0.00919676	5.39835e-114	0.193588	0.0388044	6.07541e-07	0.0199413	20	0.117531	0.269645	1.2136	1.12472	1.3095	1.214(1.125,1.309)	5.17278e-05	5789	3.50259e-114	5.65324e-08	2.25564e-107	0.363428	0.636572	0.636572	1	1.75157
AF	ENSG00000127554	16	GFER	2035979	rs6366	16	2014031	C	G	0.190855	-0.0482	0.0088	3.598e-08	-0.0848698	0.0127824	3.14539e-11	0.567929	0.134416	2.38786e-05	0.234928	16	0.304474	0.831384	1.76461	1.35591	2.2965	1.765(1.356,2.296)	0.00177896	6278	8.59823e-13	3.44212e-08	2.49676e-05	0.999524	0.00045076	0.000450771	0.999975	0.000450974
AF	ENSG00000182180	10	MRPS16	75009480	rs7100670	10	75156036	T	C	0.0646123	-0.0552	0.0131	2.405e-05	0.357878	0.0153979	1.71388e-119	-0.154242	0.0372013	3.38111e-05	0.055712	8	-0.227157	-0.0813275	0.857065	0.796796	0.921892	0.857(0.797,0.922)	0.00223904	3298	2.63586e-140	1.22793e-28	2.14659e-112	1	7.38278e-27	7.38278e-27	1	7.38278e-27
AF	ENSG00000163631	4	ALB	74274980	rs150643605	4	74136110	G	A	0.149105	0.0464	0.0093	6.33e-07	-0.110243	0.0185395	2.741e-09	-0.420887	0.110119	0.000132318	0.0390394	20	-0.63672	-0.205054	0.656464	0.529025	0.814604	0.656(0.529,0.815)	0.00788613	4702	1.93615e-06	0.00164328	2.07685e-05	0.0166453	0.981689	0.983327	0.998334	58.977
AF	ENSG00000121858	3	TNFSF10	172232297	rs3181140	3	172227642	A	G	0.309145	0.0274	0.0072	0.0001314	0.184241	0.00847975	1.13516e-104	0.148718	0.0396741	0.000177901	0.587924	20	0.0709568	0.226479	1.16035	1.07353	1.25418	1.16(1.074,1.254)	0.00963902	5638	8.36942e-99	0.177829	8.36512e-99	0.177092	0.645079	0.784604	0.822171	3.64262
AF	ENSG00000161905	17	ALOX15	4539893	rs72835630	17	4562449	T	C	0.244533	-0.0282	0.0078	0.0003141	-0.463015	0.00909998	0	0.0609051	0.0168886	0.000310604	0.473984	20	0.0278034	0.0940068	1.0628	1.02819	1.09857	1.063(1.028,1.099)	0.0154266	6652	0	0.208164	0	0.190927	0.600909	0.758881	0.791836	3.14733
AF	ENSG00000005381	17	MPO	56352756	rs12940119	17	56373613	C	T	0.172962	0.0301	0.0091	0.0009089	0.409196	0.0111353	1.26985e-295	0.0735589	0.0223286	0.000986413	0.759625	20	0.0297948	0.117323	1.07633	1.03024	1.12448	1.076(1.03,1.124)	0.0448458	4418	2.41107e-288	0.416755	5.01666e-289	0.0862163	0.497028	0.852178	0.583245	5.7649
AF	ENSG00000204516	6	MICB	31470779	rs7757162	6	31478960	A	G	0.0467197	0.0631	0.0192	0.0009968	-1.2761	0.0312665	0	-0.0494474	0.0150945	0.00105343	0.13792	20	-0.0790326	-0.0198622	0.951755	0.92401	0.980334	0.952(0.924,0.98)	0.0448458	3271	0	0.231583	0	0.310131	0.458287	0.596403	0.768417	1.47772
AF	ENSG00000102882	16	MAPK3	30130126	rs55732507	16	30141985	C	T	0.437376	-0.0222	0.0069	0.00137	0.508772	0.00767103	0	-0.0436344	0.013578	0.00131076	0.502559	20	-0.0702473	-0.0170215	0.957304	0.932163	0.983123	0.957(0.932,0.983)	0.0478129	2626	0	0.588411	0	0.0585356	0.353053	0.857781	0.411589	6.03142
AF	ENSG00000096696	6	DSP	7564379	rs11243180	6	7439070	G	A	0.423459	0.0214	0.0067	0.001469	-0.641702	0.00716339	0	-0.0333488	0.0104476	0.00141291	0.200121	20	-0.0538261	-0.0128715	0.967201	0.947597	0.987211	0.967(0.948,0.987)	0.0478129	7545	0	0.455745	0	0.295239	0.249016	0.457535	0.544255	0.843436
AF	ENSG00000091831	6	ESR1	152214290	rs3020333	6	152010254	G	A	0.469185	-0.0219	0.0067	0.001084	-0.123822	0.00866495	2.52611e-46	0.176867	0.0555073	0.00144074	0.351447	20	0.0680727	0.285661	1.19347	1.07044	1.33064	1.193(1.07,1.331)	0.0478129	6919	2.44871e-40	0.401068	1.86602e-40	0.305338	0.293594	0.490196	0.598932	0.961537
AF	ENSG00000065057	16	NTHL1	2093841	rs2516726	16	2095065	C	T	0.232604	-0.0284	0.0084	0.0007041	0.109571	0.011519	1.86669e-21	-0.259192	0.0813608	0.00144401	0.79888	20	-0.418659	-0.0997248	0.771675	0.657928	0.905086	0.772(0.658,0.905)	0.0478129	6150	7.25645e-23	3.44376e-08	2.10713e-15	1	4.40699e-08	4.40699e-08	1	4.40699e-08

## Sheet: Table S7
Supplementary Table S7. SMR analysis and colocalization analysis from eQTL to AF (FDR < 0.05 and p_HEIDI > 0.01)Replication FinnGen
outcome	probeID	ProbeChr	Gene	Probe_bp	topSNP	topSNP_chr	topSNP_bp	A1	A2	Freq	b_GWAS	se_GWAS	p_GWAS	b_eQTL	se_eQTL	p_eQTL	b_SMR	se_SMR	p_SMR	p_HEIDI	nsnp_HEIDI	lo_ci	up_ci	or	or_lci95	or_uci95	OR (95%CI)	FDR	nsnps	PP.H0.abf	PP.H1.abf	PP.H2.abf	PP.H3.abf	PP.H4.abf	PP.H4.abf_conditional	PP.H4.abf_1	PP.H4.abf_2
AF	ENSG00000092969	1	TGFB2	218568769	rs12034138	1	218692641	T	C	0.136183	0.0588756	0.0132756	9.21213e-06	0.0819862	0.0118893	5.35631e-12	0.718116	0.192521	0.000191433	0.0629694	19	0.340775	1.09546	2.05057	1.40604	2.99055	2.051(1.406,2.991)	0.00950876	3582	2.54649e-08	0.00725804	5.01328e-07	0.142039	0.850703	0.856923	0.992741	5.98923
AF	ENSG00000177628	1	GBA	155209446	rs11264345	1	155213124	A	T	0.33996	0.0359233	0.0103215	0.000500587	0.2597	0.012817	2.77289e-91	0.138326	0.040326	0.000603141	0.0144321	20	0.059287	0.217365	1.14835	1.06108	1.2428	1.148(1.061,1.243)	0.0206487	1958	2.06457e-123	1.89556e-39	1.08916e-84	1	4.10167e-39	4.10167e-39	1	4.10167e-39
AF	ENSG00000155657	2	TTN	179543122	rs13034990	2	179386240	G	A	0.138171	0.127584	0.01331	9.19602e-22	-0.0746427	0.0113401	4.6354e-11	-1.70926	0.315008	5.76017e-08	0.0373927	20	-2.32668	-1.09184	0.181	0.0976197	0.335597	0.181(0.098,0.336)	3.35242e-05	2654	2.06217e-23	1.42596e-18	1.83758e-06	0.126192	0.873806	0.873808	0.999998	6.92442
AF	ENSG00000132170	3	PPARG	12402361	rs1699346	3	12504295	C	A	0.427435	-0.0333017	0.00963637	0.000548593	0.252822	0.00794678	4.09248e-222	-0.13172	0.0383395	0.000591189	0.0706193	20	-0.206865	-0.0565746	0.876586	0.813129	0.944996	0.877(0.813,0.945)	0.0206487	3448	1.35849e-228	2.17858e-14	6.23568e-215	1	3.99256e-14	3.99256e-14	1	3.99256e-14
AF	ENSG00000073578	5	SDHA	237585	rs35947614	5	224397	G	A	0.143141	0.0538812	0.0121228	8.8042e-06	0.177101	0.0125346	2.5169e-45	0.30424	0.0717582	2.23732e-05	0.0805251	20	0.163594	0.444886	1.35559	1.17774	1.56031	1.356(1.178,1.56)	0.00162765	2832	4.01441e-43	9.0761e-05	4.37661e-39	0.989488	0.0104208	0.0104218	0.999909	0.0105315
AF	ENSG00000124762	6	CDKN1A	36649710	rs12199346	6	36641546	A	C	0.208748	-0.0641418	0.0121298	1.23703e-07	-0.208691	0.00919676	5.39835e-114	0.307353	0.0596805	2.60532e-07	0.316542	20	0.190379	0.424327	1.35982	1.20971	1.52856	1.36(1.21,1.529)	7.58149e-05	3425	8.82554e-111	0.000142274	3.04665e-108	0.0481624	0.951695	0.951831	0.999858	19.7601
AF	ENSG00000169398	8	PTK2	141840157	rs10088133	8	142017877	A	G	0.459245	0.0487354	0.00959318	3.77008e-07	-0.164576	0.00800196	5.42181e-94	-0.296126	0.0600421	8.13989e-07	0.125663	20	-0.413809	-0.178443	0.743694	0.661128	0.836571	0.744(0.661,0.837)	0.000118435	2934	1.72626e-90	0.000360908	1.55665e-87	0.324774	0.674865	0.675109	0.999639	2.07796
AF	ENSG00000182180	10	MRPS16	75009480	rs7100670	10	75156036	T	C	0.0646123	-0.0707243	0.0216207	0.00107112	0.357878	0.0153979	1.71388e-119	-0.197621	0.061009	0.0011986	0.01205	8	-0.317199	-0.0780434	0.820681	0.728186	0.924924	0.821(0.728,0.925)	0.0348792	2342	1.84971e-120	8.42875e-09	2.19452e-112	1	1.51438e-08	1.51438e-08	1	1.51438e-08
AF	ENSG00000148926	11	ADM	10327585	rs7107290	11	10294772	G	A	0.445328	-0.0371453	0.00949787	9.19475e-05	-0.336872	0.00772457	0	0.110265	0.0283075	9.80868e-05	0.186812	20	0.0547823	0.165748	1.11657	1.05631	1.18028	1.117(1.056,1.18)	0.00634294	3380	0	0.031564	0	0.655268	0.313168	0.323375	0.968436	0.477924
AF	ENSG00000087470	12	DNM1L	32865310	rs3600	12	32896944	T	C	0.136183	-0.0421971	0.012992	0.00116244	-0.229524	0.0127091	6.6061e-73	0.183846	0.0575121	0.00139036	0.368003	20	0.0711223	0.29657	1.20183	1.07371	1.34524	1.202(1.074,1.345)	0.0385328	4178	1.68437e-66	0.305968	1.73713e-66	0.315172	0.37886	0.545882	0.694032	1.20207
AF	ENSG00000065057	16	NTHL1	2093841	rs2516726	16	2095065	C	T	0.232604	-0.0462117	0.0112352	3.90373e-05	0.109571	0.011519	1.86669e-21	-0.421749	0.111713	0.00015982	0.170604	20	-0.640706	-0.202792	0.655899	0.52692	0.816448	0.656(0.527,0.816)	0.00930152	3619	7.43417e-18	0.00357964	1.9249e-15	0.926794	0.0696266	0.0698767	0.99642	0.0751263
AF	ENSG00000140990	16	NDUFB10	2010742	rs758335	16	2011126	A	G	0.188867	-0.0496266	0.0149055	0.000870282	-0.241118	0.0119429	1.21821e-90	0.205819	0.0626533	0.00101966	0.111604	20	0.0830185	0.328619	1.22853	1.08656	1.38905	1.229(1.087,1.389)	0.0329689	3621	2.09348e-86	0.00383278	5.42058e-84	0.992405	0.00376209	0.00377656	0.996167	0.00379088
AF	ENSG00000159640	17	ACE	61576813	rs4277405	17	61548918	C	T	0.369781	0.0370795	0.00980058	0.0001547	0.0748534	0.00878519	1.58999e-17	0.495362	0.143258	0.00054454	0.0594945	19	0.214576	0.776148	1.64109	1.23934	2.17308	1.641(1.239,2.173)	0.0206487	2031	1.45642e-12	0.120081	4.77482e-12	0.393196	0.486722	0.553145	0.879919	1.23786
AF	ENSG00000167815	19	PRDX2	12910164	rs897804	19	12876964	C	G	0.439364	-0.0454057	0.00983007	3.85478e-06	0.235476	0.00955092	3.26881e-134	-0.192825	0.0424718	5.62353e-06	0.0294376	20	-0.27607	-0.10958	0.824626	0.75876	0.89621	0.825(0.759,0.896)	0.000545482	2477	2.35339e-129	0.00443818	4.47454e-128	0.0834719	0.91209	0.916156	0.995562	10.9269
AF	ENSG00000171223	19	JUNB	12903217	rs4804732	19	12922503	A	G	0.37674	-0.0375562	0.0100006	0.000173073	0.0571895	0.00881629	8.76792e-11	-0.656697	0.202058	0.00115387	0.213826	20	-1.05273	-0.260663	0.518561	0.348983	0.77054	0.519(0.349,0.771)	0.0348792	2477	2.46201e-06	0.0409735	4.68107e-05	0.778857	0.18012	0.187826	0.958977	0.231263

## Sheet: Table S8
Supplementary Table S8. SMR analysis from eQTL(GTEx_v8 atrial appendage) to AF(p SMR < 0.05 and p_HEIDI > 0.01)
probeID	ProbeChr	Gene	Probe_bp	topSNP	topSNP_chr	topSNP_bp	A1	A2	Freq	b_GWAS	se_GWAS	p_GWAS	b_eQTL	se_eQTL	p_eQTL	b_SMR	se_SMR	p_SMR	p_HEIDI	nsnp_HEIDI	tissue	lo_ci	up_ci	or	or_lci95	or_uci95	OR (95%CI)
ENSG00000120457	11	KCNJ5	128761251	rs78907918	11	128767957	C	T	0.0626243	0.1146	0.0131	2.828e-18	0.44587	0.0736638	1.42374e-09	0.257026	0.0516375	6.44106e-07	0.0578168	4	Heart_Atrial_Appendage	0.155816	0.358235	1.29308	1.16861	1.4308	1.293(1.169,1.431)
ENSG00000118729	1	CASQ2	116242628	rs4073778	1	116297758	A	C	0.575547	0.0486	0.0067	4.956e-13	-0.113492	0.0206616	3.95377e-08	-0.428224	0.0977896	1.19207e-05	0.643789	6	Heart_Atrial_Appendage	-0.619892	-0.236556	0.651665	0.538003	0.789341	0.652(0.538,0.789)
ENSG00000178074	2	C2orf69	200775979	rs7588746	2	200986345	G	A	0.779324	-0.0553	0.008	3.972e-12	-0.206554	0.0370054	2.38149e-08	0.267727	0.0616499	1.40744e-05	0.307072	10	Heart_Atrial_Appendage	0.146893	0.388561	1.30699	1.15823	1.47486	1.307(1.158,1.475)
ENSG00000182180	10	MRPS16	75006510	rs7915521	10	74971691	C	A	0.0646123	-0.0553	0.013	2.216e-05	0.18067	0.0303266	2.56166e-09	-0.306083	0.0884145	0.000536362	0.260025	13	Heart_Atrial_Appendage	-0.479375	-0.132791	0.736326	0.61917	0.875648	0.736(0.619,0.876)
ENSG00000161905	17	ALOX15	4534197	rs8071990	17	4579638	A	G	0.717694	0.028	0.0074	0.0001545	-0.315914	0.0532079	2.89665e-09	-0.0886317	0.0277764	0.0014183	0.544704	9	Heart_Atrial_Appendage	-0.143073	-0.03419	0.915183	0.86669	0.966388	0.915(0.867,0.966)
ENSG00000143149	1	ALDH9A1	165631453	rs12408101	1	165667781	G	T	0.258449	-0.0231	0.0078	0.002906	-0.335258	0.0344263	2.06746e-22	0.0689022	0.0243177	0.00460535	0.0486671	20	Heart_Atrial_Appendage	0.0212395	0.116565	1.07133	1.02147	1.12363	1.071(1.021,1.124)
ENSG00000214113	6	LYRM4	5102827	rs9606	6	5109592	G	T	0.517893	0.0185	0.0066	0.004994	0.508827	0.0444174	2.2052e-30	0.0363581	0.0133537	0.00647492	0.471815	20	Heart_Atrial_Appendage	0.0101848	0.0625314	1.03703	1.01024	1.06453	1.037(1.01,1.065)
ENSG00000154229	17	PRKCA	64298754	rs12940610	17	64312463	G	A	0.530815	0.0196	0.0068	0.003667	0.391001	0.0529395	1.51529e-13	0.0501278	0.0186687	0.00725027	0.671594	14	Heart_Atrial_Appendage	0.0135371	0.0867185	1.05141	1.01363	1.09059	1.051(1.014,1.091)
ENSG00000100197	22	CYP2D6	42522501	rs2743456	22	42536313	A	G	0.200795	-0.0203	0.0082	0.0134	0.574865	0.072792	2.84871e-15	-0.0353126	0.0149486	0.0181637	0.108501	20	Heart_Atrial_Appendage	-0.0646119	-0.00601334	0.965304	0.937431	0.994005	0.965(0.937,0.994)
ENSG00000138757	4	G3BP2	76567966	rs17000740	4	76590608	A	G	0.37674	-0.0171	0.0069	0.01289	-0.169089	0.0222976	3.36879e-14	0.10113	0.0429308	0.01849	0.538642	14	Heart_Atrial_Appendage	0.0169856	0.185274	1.10642	1.01713	1.20355	1.106(1.017,1.204)
ENSG00000087085	7	ACHE	100487615	rs13244629	7	100509253	C	A	0.182903	-0.0208	0.0087	0.01659	0.693751	0.0723747	9.19706e-22	-0.0299819	0.0129247	0.020355	0.383641	20	Heart_Atrial_Appendage	-0.0553143	-0.00464949	0.970463	0.946188	0.995361	0.97(0.946,0.995)
ENSG00000116171	1	SCP2	53392901	rs7552336	1	53510831	A	C	0.0347913	-0.0416	0.0165	0.01144	-0.220296	0.0400588	3.81266e-08	0.188837	0.0823954	0.0219151	0.0541569	7	Heart_Atrial_Appendage	0.027342	0.350332	1.20784	1.02772	1.41954	1.208(1.028,1.42)
ENSG00000148834	10	GSTO1	105995114	rs17885600	10	106027186	T	A	0.0119284	0.0706	0.0288	0.01407	-0.614864	0.106131	6.89549e-09	-0.114822	0.0508602	0.0239703	0.736037	4	Heart_Atrial_Appendage	-0.214508	-0.015136	0.891525	0.806938	0.984978	0.892(0.807,0.985)
ENSG00000132906	1	CASP9	15817327	rs1052571	1	15850613	A	G	0.514911	-0.0146	0.0067	0.02992	0.543408	0.0410786	6.0083e-40	-0.0268675	0.0124958	0.0315451	0.337063	20	Heart_Atrial_Appendage	-0.0513593	-0.00237573	0.97349	0.949937	0.997627	0.973(0.95,0.998)
ENSG00000084674	2	APOB	21224301	rs661665	2	21265141	A	C	0.492048	0.0149	0.0067	0.02578	-0.226706	0.0333813	1.1105e-11	-0.0657239	0.0310978	0.0345618	0.208774	18	Heart_Atrial_Appendage	-0.126676	-0.00477221	0.936389	0.881019	0.995239	0.936(0.881,0.995)
ENSG00000106113	7	CRHR2	30692200	rs24003	7	30748323	C	T	0.606362	0.0145	0.0068	0.03413	0.815603	0.0537294	4.81054e-52	0.0177783	0.00841925	0.034719	0.0418779	20	Heart_Atrial_Appendage	0.00127657	0.03428	1.01794	1.00128	1.03487	1.018(1.001,1.035)
ENSG00000147894	9	C9orf72	27546544	rs774358	9	27559997	A	T	0.718688	0.0162	0.0075	0.0309	0.259476	0.0313356	1.22598e-16	0.0624335	0.0298716	0.0366122	0.0551949	20	Heart_Atrial_Appendage	0.00388516	0.120982	1.06442	1.00389	1.1286	1.064(1.004,1.129)
ENSG00000132170	3	PPARG	12328867	rs2920502	3	12329195	C	G	0.316103	-0.0163	0.0073	0.02464	-0.248899	0.0425836	5.06721e-09	0.0654884	0.0313964	0.0369917	0.184157	11	Heart_Atrial_Appendage	0.00395146	0.127025	1.06768	1.00396	1.13545	1.068(1.004,1.135)
ENSG00000177427	17	MIEF2	18163848	rs72831943	17	18164644	A	T	0.117296	0.0229	0.0103	0.02599	-0.269103	0.0460897	5.26171e-09	-0.0850975	0.0409564	0.0377314	0.808892	13	Heart_Atrial_Appendage	-0.165372	-0.00482296	0.918423	0.847578	0.995189	0.918(0.848,0.995)
ENSG00000161544	17	CYGB	74523438	rs12950972	17	74519300	C	T	0.352883	0.016	0.0072	0.02634	0.167224	0.0299072	2.25214e-08	0.09568	0.0463318	0.0389132	0.249588	13	Heart_Atrial_Appendage	0.00486967	0.18649	1.10041	1.00488	1.20501	1.1(1.005,1.205)
ENSG00000135297	6	MTO1	74171301	rs2017272	6	74195981	T	A	0.744533	-0.0163	0.0076	0.03251	0.25292	0.0421931	2.04307e-09	-0.0644473	0.0319145	0.0434486	0.181966	9	Heart_Atrial_Appendage	-0.127	-0.00189488	0.937586	0.880734	0.998107	0.938(0.881,0.998)
ENSG00000168306	3	ACOX2	58490863	rs4387990	3	58516383	A	G	0.430417	-0.0139	0.0068	0.04168	-0.254461	0.0284777	4.05573e-19	0.0546253	0.0274135	0.0463007	0.0801239	14	Heart_Atrial_Appendage	0.00089484	0.108356	1.05614	1.0009	1.11444	1.056(1.001,1.114)

## Sheet: Table S9
Supplementary Table S9. SMR analysis and colocalization analysis from eQTL(GTEx_v8 atrial appendage) to AF (FDR < 0.05 and p_HEIDI > 0.01)
outcome	probeID	ProbeChr	Gene	Probe_bp	topSNP	topSNP_chr	topSNP_bp	A1	A2	Freq	b_GWAS	se_GWAS	p_GWAS	b_eQTL	se_eQTL	p_eQTL	b_SMR	se_SMR	p_SMR	p_HEIDI	nsnp_HEIDI	tissue	lo_ci	up_ci	or	or_lci95	or_uci95	OR (95%CI)	FDR	nsnps	PP.H0.abf	PP.H1.abf	PP.H2.abf	PP.H3.abf	PP.H4.abf	PP.H4.abf_conditional	PP.H4.abf_1	PP.H4.abf_2
AF_Heart_Atrial_Appendage	ENSG00000120457	11	KCNJ5	128761251	rs78907918	11	128767957	C	T	0.0626243	0.1146	0.0131	2.828e-18	0.44587	0.0736638	1.42374e-09	0.257026	0.0516375	6.44106e-07	0.0578168	4	Heart_Atrial_Appendage	0.155816	0.358235	1.29308	1.16861	1.4308	1.293(1.169,1.431)	9.85483e-05	6105	1.09359e-16	3.35054e-16	0.00694417	0.0203028	0.972753	0.979555	0.993056	47.9122
AF_Heart_Atrial_Appendage	ENSG00000118729	1	CASQ2	116242628	rs4073778	1	116297758	A	C	0.575547	0.0486	0.0067	4.956e-13	-0.113492	0.0206616	3.95377e-08	-0.428224	0.0977896	1.19207e-05	0.643789	6	Heart_Atrial_Appendage	-0.619892	-0.236556	0.651665	0.538003	0.789341	0.652(0.538,0.789)	0.000717796	5613	3.64723e-11	8.84132e-09	8.13257e-05	0.0187331	0.981186	0.981265	0.999919	52.377
AF_Heart_Atrial_Appendage	ENSG00000178074	2	C2orf69	200775979	rs7588746	2	200986345	G	A	0.779324	-0.0553	0.008	3.972e-12	-0.206554	0.0370054	2.38149e-08	0.267727	0.0616499	1.40744e-05	0.307072	10	Heart_Atrial_Appendage	0.146893	0.388561	1.30699	1.15823	1.47486	1.307(1.158,1.475)	0.000717796	4152	2.69278e-20	7.00823e-18	0.00382142	0.994562	0.00161621	0.00162241	0.996179	0.00162505
AF_Heart_Atrial_Appendage	ENSG00000182180	10	MRPS16	75006510	rs7915521	10	74971691	C	A	0.0646123	-0.0553	0.013	2.216e-05	0.18067	0.0303266	2.56166e-09	-0.306083	0.0884145	0.000536362	0.260025	13	Heart_Atrial_Appendage	-0.479375	-0.132791	0.736326	0.61917	0.875648	0.736(0.619,0.876)	0.0164127	3263	8.86821e-32	1.22699e-28	0.000722209	0.999234	4.4028e-05	4.40599e-05	0.999278	4.40618e-05
AF_Heart_Atrial_Appendage	ENSG00000161905	17	ALOX15	4534197	rs8071990	17	4579638	A	G	0.717694	0.028	0.0074	0.0001545	-0.315914	0.0532079	2.89665e-09	-0.0886317	0.0277764	0.0014183	0.544704	9	Heart_Atrial_Appendage	-0.143073	-0.03419	0.915183	0.86669	0.966388	0.915(0.867,0.966)	0.0361667	6630	0.000138899	0.122706	0.000129836	0.113937	0.763088	0.870087	0.877025	6.69747

[truncated: 8 more sheets: Table S10, Table S11, Table S12, Table S13, Table S14, Table S15, Table S16, Table S17]
